# Supplementary material for: [μ-1,1′-Bis(diphenyl­phosphino)ferrocene-κ2 P:P′]bis­{[(Z)-O-isopropyl-N-(4-methyl­phen­yl)thio­carbamato-κS]gold(I)}
Source: Acta Crystallogr Sect E Struct Rep Online. 2009 Nov 18;65(Pt 12):m1597. doi: 10.1107/S1600536809047898 (PMC2971759; doi:10.1107/S1600536809047898)
Supplement: Supplementary file 1 [file e-65-m1597-sup1.cif]

##############################################################################
###                                                                        ###
###        Electronic paper (Acta Crystallographica Section E)             ###
###                                                                        ###
##############################################################################
#                                                                            #
# This CIF contains the data in a paper accepted for publication in Acta     #
# Crystallographica Section E. It conforms to the requirements of Notes      #
# for Authors for Section E, and has been peer reviewed under the auspices   #
# of the IUCr Commission on Journals.                                        #
#                                                                            #
# Full details of the Crystallographic Information File format               #
# are given in the paper "The Crystallographic Information File (CIF):       #
# a New Standard Archive File for Crystallography" by S. R. Hall, F. H.      #
# Allen and I. D. Brown [Acta Cryst. (1991), A47, 655-685].                  #
#                                                                            #
# The current version of the core CIF dictionary is obtainable from          #
# ftp://ftp.iucr.org/pub/cif_core.dic. The current version number is 2.4.    #
#                                                                            #
# Software is freely available for graphical display of the structure(s) in  #
# this CIF.  For information consult the CIF home page http://www.iucr.org/  #
# cif/home.html                                                              #
#                                                                            #
# This file may be used for bona fide research purposes within the           #
# scientific community so long as proper attribution is given to the journal # 
# article from which it was obtained.                                        #
#                                                                            #
##############################################################################
                                             
data_global
_audit_creation_method     SHELXL-97
_journal_date_recd_electronic     2009-11-08
_journal_date_accepted     2009-11-11
_journal_name_full     'Acta Crystallographica, Section E'
_journal_year     2009
_journal_volume     65
_journal_issue     12
_journal_page_first     m1597
_journal_page_last     m1597
_journal_paper_category     QM
_journal_coeditor_code     HB5221
_publ_contact_author_name     ' Edward RT Tiekink '
_publ_contact_author_address
;
Department of Chemistry, University of Malaya,
50603 Kuala Lumpur, Malaysia
;
_publ_contact_author_email
;
edward.tiekink@gmail.com
;
_publ_contact_author_fax     ' (65) 6790 9801 '
_publ_contact_author_phone     ' (65) 6790 6402 '
_publ_section_title
;\
[\m-1,1'-Bis(diphenylphosphino)ferrocene-\k^2^<i>P</i>:<i>P</i>']\
bis{[(<i>Z</i>)-<i>O</i>-isopropyl-<i>N</i>-(4-methylphenyl)thiocarbamato-\
\k<i>S</i>]gold(I)}
;
loop_
    _publ_author_name
    _publ_author_footnote
    _publ_author_address
    'Tadbuppa, Primjira P.' .
;
Department of Chemistry,
National University of Singapore, Singapore 117543
;
    'Tiekink, Edward R. T.' .
;
Department of Chemistry, University of Malaya,
50603 Kuala Lumpur, Malaysia
;
data_I
_audit_creation_method     SHELXL-97
_chemical_name_systematic
;
[\m-1,1'-Bis(diphenylphosphino)ferrocene-
\k^2^<i>P</i>:<i>P</i>']bis{[(<i>Z</i>)-
<i>O</i>-isopropyl-<i>N</i>-(4-methylphenyl)thiocarbamato-\k<i>S</i>]gold(I)}
;
_chemical_name_common     ?
_chemical_formula_moiety     'C56 H56 Au2 Fe N2 O2 P2 S2'
_chemical_formula_sum     'C56 H56 Au2 Fe N2 O2 P2 S2'
_chemical_formula_iupac     '[Au2 Fe (C11 H14 N O S)2 (C17 H14 P)2]'
_chemical_formula_weight     1364.87
_chemical_melting_point     ?
_symmetry_cell_setting     triclinic
_symmetry_space_group_name_H-M     'P -1'
_symmetry_space_group_name_Hall     '-P 1'
loop_
    _symmetry_equiv_pos_as_xyz
    'x, y, z'
    '-x, -y, -z'
_cell_length_a     8.1631(9)
_cell_length_b     13.4959(14)
_cell_length_c     13.5154(14)
_cell_angle_alpha     107.440(2)
_cell_angle_beta     97.401(2)
_cell_angle_gamma     106.366(2)
_cell_volume     1325.5(2)
_cell_formula_units_Z     1
_cell_measurement_reflns_used     2346
_cell_measurement_theta_min     2.7
_cell_measurement_theta_max     30.0
_cell_measurement_temperature     223(2)
_exptl_crystal_description     block
_exptl_crystal_colour     orange
_exptl_crystal_size_max     0.21
_exptl_crystal_size_mid     0.07
_exptl_crystal_size_min     0.04
_exptl_crystal_density_diffrn     1.710
_exptl_crystal_density_meas     ?
_exptl_crystal_density_method     'not measured'
_exptl_crystal_F_000     668
_exptl_absorpt_coefficient_mu     5.972
_exptl_absorpt_correction_type     'multi-scan'
_exptl_absorpt_process_details     '(SADABS; Bruker, 2000)'
_exptl_absorpt_correction_T_min     0.629
_exptl_absorpt_correction_T_max     1
_exptl_special_details
;
;
_diffrn_ambient_temperature     223(2)
_diffrn_radiation_type     MoK\a
_diffrn_radiation_wavelength     0.71069
_diffrn_radiation_source     'fine-focus sealed tube'
_diffrn_radiation_monochromator     graphite
_diffrn_measurement_device_type     'Bruker SMART CCD'
_diffrn_measurement_method     \w
_diffrn_detector_area_resol_mean     ?
_diffrn_reflns_number     7710
_diffrn_reflns_av_R_equivalents     0.0357
_diffrn_reflns_av_sigmaI/netI     0.0668
_diffrn_reflns_theta_min     1.6
_diffrn_reflns_theta_max     25.0
_diffrn_reflns_theta_full     25.0
_diffrn_measured_fraction_theta_max     0.997
_diffrn_measured_fraction_theta_full     0.997
_diffrn_reflns_limit_h_min     -9
_diffrn_reflns_limit_h_max     5
_diffrn_reflns_limit_k_min     -16
_diffrn_reflns_limit_k_max     15
_diffrn_reflns_limit_l_min     -15
_diffrn_reflns_limit_l_max     16
_diffrn_standards_number     0
_diffrn_standards_interval_count     ?
_diffrn_standards_interval_time     ?
_diffrn_standards_decay_%     0
_refine_special_details
;
Refinement of <i>F</i>^2^ against ALL reflections. The weighted <i>R</i>-factor
<i>wR</i> and goodness of fit <i>S</i> are based on <i>F</i>^2^, conventional
<i>R</i>-factors <i>R</i> are based on <i>F</i>, with <i>F</i> set to zero for
negative <i>F</i>^2^. The threshold expression of <i>F</i>^2^ >
2\s(<i>F</i>^2^) is used only for calculating <i>R</i>-factors(gt) <i>etc</i>.
and is not relevant to the choice of reflections for refinement.
<i>R</i>-factors based on <i>F</i>^2^ are statistically about twice as large
as those based on <i>F</i>, and <i>R</i>- factors based on ALL data will be
even larger.
;
_reflns_number_total     4651
_reflns_number_gt     3790
_reflns_threshold_expression     I>2\s(I)
_refine_ls_structure_factor_coef     Fsqd
_refine_ls_matrix_type     full
_refine_ls_R_factor_all     0.054
_refine_ls_R_factor_gt     0.040
_refine_ls_wR_factor_gt     0.083
_refine_ls_wR_factor_ref     0.088
_refine_ls_goodness_of_fit_ref     0.98
_refine_ls_restrained_S_all     0.98
_refine_ls_number_reflns     4651
_refine_ls_number_parameters     305
_refine_ls_number_restraints     0
_refine_ls_hydrogen_treatment     constr
_refine_ls_weighting_scheme     calc
_refine_ls_weighting_details
                 'calc w=1/[\s^2^(Fo^2^)+(0.0429P)^2^] where P=(Fo^2^+2Fc^2^)/3'
_atom_sites_solution_hydrogens     geom
_atom_sites_solution_primary     direct
_atom_sites_solution_secondary     difmap
_refine_ls_shift/su_max     ?
_refine_ls_shift/su_max_lt     0.001
_refine_ls_shift/su_mean     0.000
_refine_diff_density_max     1.74
_refine_diff_density_min     -0.93
_refine_ls_extinction_method     none
_refine_ls_extinction_coef     ?
loop_
    _atom_type_symbol
    _atom_type_description
    _atom_type_scat_dispersion_real
    _atom_type_scat_dispersion_imag
    _atom_type_scat_source
    'C' 'C' 0.0033 0.0016
                         'International Tables Vol C Tables 4.2.6.8 and 6.1.1.4'
    'H' 'H' 0.0000 0.0000
                         'International Tables Vol C Tables 4.2.6.8 and 6.1.1.4'
    'Au' 'Au' -2.0133 8.8022
                         'International Tables Vol C Tables 4.2.6.8 and 6.1.1.4'
    'Fe' 'Fe' 0.3463 0.8444
                         'International Tables Vol C Tables 4.2.6.8 and 6.1.1.4'
    'N' 'N' 0.0061 0.0033
                         'International Tables Vol C Tables 4.2.6.8 and 6.1.1.4'
    'O' 'O' 0.0106 0.0060
                         'International Tables Vol C Tables 4.2.6.8 and 6.1.1.4'
    'P' 'P' 0.1023 0.0942
                         'International Tables Vol C Tables 4.2.6.8 and 6.1.1.4'
    'S' 'S' 0.1246 0.1234
                         'International Tables Vol C Tables 4.2.6.8 and 6.1.1.4'
_computing_data_collection     'SMART (Bruker, 2000)'
_computing_cell_refinement     'SAINT (Bruker, 2000)'
_computing_data_reduction     'SAINT (Bruker, 2000)'
_computing_structure_solution
                            'PATTY in DIRDIF92 (Beurskens <i>et al.</i>,  1992)'
_computing_structure_refinement     'SHELXL97 (Sheldrick, 2008)'
_computing_molecular_graphics     'DIAMOND (Brandenburg, 2006)'
_computing_publication_material     'publCIF (Westrip, 2009)'
loop_
    _atom_site_type_symbol
    _atom_site_label
    _atom_site_fract_x
    _atom_site_fract_y
    _atom_site_fract_z
    _atom_site_U_iso_or_equiv
    _atom_site_adp_type
    _atom_site_calc_flag
    _atom_site_refinement_flags
    _atom_site_occupancy
    _atom_site_disorder_assembly
    _atom_site_disorder_group
    Au Au 0.13463(4) 0.49437(2) 0.20439(2) 0.03125(11) Uani d . 1 . .
    Fe Fe 0.5000 0.5000 0.0000 0.0270(3) Uani d S 1 . .
    S S1 0.1355(3) 0.63009(17) 0.35458(14) 0.0434(5) Uani d . 1 . .
    P P1 0.1284(2) 0.35677(14) 0.05834(13) 0.0266(4) Uani d . 1 . .
    O O1 0.4456(6) 0.6118(4) 0.4008(3) 0.0351(11) Uani d . 1 . .
    N N1 0.3945(9) 0.7445(5) 0.5308(5) 0.0457(17) Uani d . 1 . .
    C C1 0.3418(10) 0.6707(6) 0.4401(6) 0.0382(18) Uani d . 1 . .
    C C2 0.2892(11) 0.8073(7) 0.5704(6) 0.046(2) Uani d . 1 . .
    C C3 0.2959(12) 0.8999(7) 0.5460(7) 0.057(2) Uani d . 1 . .
    H H3 0.3647 0.9185 0.4993 0.069 Uiso calc R 1 . .
    C C4 0.2016(12) 0.9663(7) 0.5898(7) 0.059(2) Uani d . 1 . .
    H H4 0.2036 1.0270 0.5689 0.071 Uiso calc R 1 . .
    C C5 0.1061(12) 0.9464(8) 0.6622(6) 0.056(2) Uani d . 1 . .
    C C6 0.1049(13) 0.8551(9) 0.6871(6) 0.062(3) Uani d . 1 . .
    H H6 0.0406 0.8381 0.7363 0.075 Uiso calc R 1 . .
    C C7 0.1941(12) 0.7875(8) 0.6427(7) 0.056(2) Uani d . 1 . .
    H H7 0.1897 0.7259 0.6625 0.068 Uiso calc R 1 . .
    C C8 0.0014(15) 1.0160(9) 0.7055(8) 0.087(4) Uani d . 1 . .
    H H8A -0.1098 0.9924 0.6548 0.130 Uiso calc R 1 . .
    H H8B 0.0657 1.0926 0.7178 0.130 Uiso calc R 1 . .
    H H8C -0.0201 1.0084 0.7723 0.130 Uiso calc R 1 . .
    C C9 0.6271(10) 0.6486(7) 0.4650(6) 0.046(2) Uani d . 1 . .
    H H9 0.6256 0.6677 0.5414 0.055 Uiso calc R 1 . .
    C C10 0.6848(11) 0.5484(7) 0.4295(6) 0.047(2) Uani d . 1 . .
    H H10A 0.6075 0.4880 0.4441 0.071 Uiso calc R 1 . .
    H H10B 0.8042 0.5666 0.4682 0.071 Uiso calc R 1 . .
    H H10C 0.6794 0.5267 0.3536 0.071 Uiso calc R 1 . .
    C C11 0.7391(11) 0.7471(7) 0.4477(7) 0.060(2) Uani d . 1 . .
    H H11A 0.6955 0.8079 0.4726 0.091 Uiso calc R 1 . .
    H H11B 0.7357 0.7298 0.3723 0.091 Uiso calc R 1 . .
    H H11C 0.8590 0.7680 0.4870 0.091 Uiso calc R 1 . .
    C C12 0.2458(8) 0.4006(5) -0.0322(5) 0.0263(15) Uani d . 1 . .
    C C13 0.2562(9) 0.5014(6) -0.0501(5) 0.0329(16) Uani d . 1 . .
    H H13 0.2079 0.5535 -0.0145 0.039 Uiso calc R 1 . .
    C C14 0.3500(10) 0.5101(7) -0.1288(6) 0.044(2) Uani d . 1 . .
    H H14 0.3747 0.5680 -0.1558 0.053 Uiso calc R 1 . .
    C C15 0.4004(10) 0.4153(7) -0.1600(5) 0.045(2) Uani d . 1 . .
    H H15 0.4655 0.3996 -0.2116 0.054 Uiso calc R 1 . .
    C C16 0.3375(9) 0.3480(6) -0.1013(5) 0.0354(17) Uani d . 1 . .
    H H16 0.3534 0.2804 -0.1070 0.043 Uiso calc R 1 . .
    C C17 -0.0903(8) 0.2718(5) -0.0236(5) 0.0267(15) Uani d . 1 . .
    C C18 -0.2168(10) 0.2284(6) 0.0247(6) 0.0423(19) Uani d . 1 . .
    H H18 -0.1893 0.2431 0.0985 0.051 Uiso calc R 1 . .
    C C19 -0.3841(11) 0.1631(7) -0.0356(8) 0.058(2) Uani d . 1 . .
    H H19 -0.4695 0.1317 -0.0030 0.070 Uiso calc R 1 . .
    C C20 -0.4260(11) 0.1439(7) -0.1435(8) 0.057(2) Uani d . 1 . .
    H H20 -0.5399 0.0997 -0.1843 0.068 Uiso calc R 1 . .
    C C21 -0.3025(11) 0.1890(6) -0.1906(7) 0.049(2) Uani d . 1 . .
    H H21 -0.3323 0.1767 -0.2638 0.059 Uiso calc R 1 . .
    C C22 -0.1347(10) 0.2522(6) -0.1327(6) 0.0384(18) Uani d . 1 . .
    H H22 -0.0499 0.2822 -0.1663 0.046 Uiso calc R 1 . .
    C C23 0.2152(8) 0.2599(5) 0.0958(5) 0.0294(15) Uani d . 1 . .
    C C24 0.3196(10) 0.2918(7) 0.1944(6) 0.0423(19) Uani d . 1 . .
    H H24 0.3507 0.3648 0.2416 0.051 Uiso calc R 1 . .
    C C25 0.3806(12) 0.2174(8) 0.2258(7) 0.059(2) Uani d . 1 . .
    H H25 0.4512 0.2398 0.2946 0.070 Uiso calc R 1 . .
    C C26 0.3391(12) 0.1131(8) 0.1582(7) 0.056(2) Uani d . 1 . .
    H H26 0.3840 0.0639 0.1797 0.067 Uiso calc R 1 . .
    C C27 0.2318(10) 0.0772(6) 0.0580(7) 0.048(2) Uani d . 1 . .
    H H27 0.2006 0.0036 0.0119 0.057 Uiso calc R 1 . .
    C C28 0.1709(9) 0.1516(6) 0.0263(6) 0.0400(18) Uani d . 1 . .
    H H28 0.0993 0.1289 -0.0422 0.048 Uiso calc R 1 . .
loop_
    _atom_site_aniso_label
    _atom_site_aniso_U_11
    _atom_site_aniso_U_22
    _atom_site_aniso_U_33
    _atom_site_aniso_U_12
    _atom_site_aniso_U_13
    _atom_site_aniso_U_23
    Au 0.02798(16) 0.03521(17) 0.02566(15) 0.00940(12) 0.00453(10) 0.00587(11)
    Fe 0.0229(7) 0.0322(8) 0.0227(6) 0.0055(6) 0.0028(5) 0.0098(6)
    S1 0.0352(11) 0.0527(12) 0.0320(9) 0.0184(10) 0.0026(8) -0.0004(9)
    P1 0.0224(9) 0.0272(9) 0.0276(9) 0.0064(8) 0.0042(7) 0.0086(8)
    O1 0.028(3) 0.042(3) 0.029(2) 0.014(2) 0.000(2) 0.005(2)
    N1 0.046(4) 0.048(4) 0.033(3) 0.020(3) -0.002(3) 0.003(3)
    C1 0.040(4) 0.035(4) 0.033(4) 0.003(4) 0.003(3) 0.015(4)
    C2 0.048(5) 0.054(5) 0.025(4) 0.019(4) 0.000(4) 0.003(4)
    C3 0.064(6) 0.051(5) 0.056(5) 0.016(5) 0.028(5) 0.016(5)
    C4 0.065(6) 0.040(5) 0.063(6) 0.016(5) 0.013(5) 0.008(4)
    C5 0.054(6) 0.068(6) 0.027(4) 0.018(5) -0.002(4) -0.005(4)
    C6 0.063(6) 0.092(8) 0.034(4) 0.027(6) 0.015(4) 0.023(5)
    C7 0.053(5) 0.075(6) 0.050(5) 0.032(5) 0.005(4) 0.028(5)
    C8 0.086(8) 0.099(8) 0.053(6) 0.048(7) 0.003(6) -0.015(6)
    C9 0.036(4) 0.058(5) 0.031(4) 0.008(4) -0.002(3) 0.011(4)
    C10 0.044(5) 0.070(6) 0.034(4) 0.027(4) 0.007(4) 0.021(4)
    C11 0.043(5) 0.051(5) 0.064(6) -0.001(4) -0.001(4) 0.009(5)
    C12 0.023(3) 0.025(3) 0.027(3) 0.006(3) 0.001(3) 0.007(3)
    C13 0.025(4) 0.037(4) 0.035(4) 0.010(3) -0.002(3) 0.016(3)
    C14 0.043(5) 0.055(5) 0.032(4) 0.007(4) -0.002(4) 0.023(4)
    C15 0.037(4) 0.064(6) 0.018(3) 0.002(4) 0.005(3) 0.007(4)
    C16 0.032(4) 0.037(4) 0.030(4) 0.009(3) 0.005(3) 0.006(3)
    C17 0.026(4) 0.016(3) 0.037(4) 0.007(3) 0.003(3) 0.009(3)
    C18 0.036(4) 0.044(5) 0.053(5) 0.014(4) 0.019(4) 0.022(4)
    C19 0.036(5) 0.044(5) 0.104(8) 0.011(4) 0.029(5) 0.035(5)
    C20 0.025(4) 0.042(5) 0.088(7) 0.006(4) -0.009(5) 0.016(5)
    C21 0.036(5) 0.045(5) 0.049(5) 0.009(4) -0.011(4) 0.006(4)
    C22 0.036(4) 0.038(4) 0.037(4) 0.012(4) 0.006(3) 0.009(3)
    C23 0.018(3) 0.028(4) 0.035(4) -0.002(3) 0.007(3) 0.011(3)
    C24 0.041(5) 0.054(5) 0.036(4) 0.021(4) 0.007(3) 0.019(4)
    C25 0.072(6) 0.087(7) 0.041(5) 0.051(6) 0.015(4) 0.032(5)
    C26 0.066(6) 0.070(6) 0.072(6) 0.045(5) 0.037(5) 0.052(6)
    C27 0.040(5) 0.031(4) 0.074(6) 0.004(4) 0.019(4) 0.026(4)
    C28 0.025(4) 0.037(4) 0.052(5) 0.004(3) 0.003(3) 0.017(4)
_geom_special_details
;
All s.u.'s (except the s.u. in the dihedral angle between two l.s. planes) are
estimated using the full covariance matrix. The cell s.u.'s are taken into
account individually in the estimation of s.u.'s in distances, angles and
torsion angles; correlations between s.u.'s in cell parameters are only used
when they are defined by crystal symmetry. An approximate (isotropic)
treatment of cell s.u.'s is used for estimating s.u.'s involving l.s. planes.
;
loop_
    _geom_bond_atom_site_label_1
    _geom_bond_atom_site_label_2
    _geom_bond_site_symmetry_2
    _geom_bond_distance
    _geom_bond_publ_flag
    Au S1 . 2.2883(19) y
    Au P1 . 2.2520(17) y
    Fe C13 2_665 2.025(6) ?
    Fe C13 . 2.025(6) ?
    Fe C12 . 2.036(6) ?
    Fe C12 2_665 2.036(6) ?
    Fe C16 . 2.039(7) ?
    Fe C16 2_665 2.039(7) ?
    Fe C15 . 2.046(7) ?
    Fe C15 2_665 2.046(7) ?
    Fe C14 2_665 2.059(7) ?
    Fe C14 . 2.059(7) ?
    S1 C1 . 1.753(7) ?
    P1 C12 . 1.784(7) ?
    P1 C23 . 1.814(7) ?
    P1 C17 . 1.818(6) ?
    O1 C1 . 1.370(9) ?
    O1 C9 . 1.479(8) ?
    N1 C1 . 1.253(9) ?
    N1 C2 . 1.415(10) ?
    C2 C7 . 1.365(12) ?
    C2 C3 . 1.373(11) ?
    C3 C4 . 1.390(12) ?
    C3 H3 . 0.9400 ?
    C4 C5 . 1.369(12) ?
    C4 H4 . 0.9400 ?
    C5 C6 . 1.369(13) ?
    C5 C8 . 1.485(12) ?
    C6 C7 . 1.372(12) ?
    C6 H6 . 0.9400 ?
    C7 H7 . 0.9400 ?
    C8 H8A . 0.9700 ?
    C8 H8B . 0.9700 ?
    C8 H8C . 0.9700 ?
    C9 C11 . 1.488(11) ?
    C9 C10 . 1.519(10) ?
    C9 H9 . 0.9900 ?
    C10 H10A . 0.9700 ?
    C10 H10B . 0.9700 ?
    C10 H10C . 0.9700 ?
    C11 H11A . 0.9700 ?
    C11 H11B . 0.9700 ?
    C11 H11C . 0.9700 ?
    C12 C16 . 1.420(9) ?
    C12 C13 . 1.433(9) ?
    C13 C14 . 1.403(10) ?
    C13 H13 . 0.9400 ?
    C14 C15 . 1.416(11) ?
    C14 H14 . 0.9400 ?
    C15 C16 . 1.411(10) ?
    C15 H15 . 0.9400 ?
    C16 H16 . 0.9400 ?
    C17 C18 . 1.377(10) ?
    C17 C22 . 1.396(9) ?
    C18 C19 . 1.382(11) ?
    C18 H18 . 0.9400 ?
    C19 C20 . 1.381(13) ?
    C19 H19 . 0.9400 ?
    C20 C21 . 1.358(12) ?
    C20 H20 . 0.9400 ?
    C21 C22 . 1.371(10) ?
    C21 H21 . 0.9400 ?
    C22 H22 . 0.9400 ?
    C23 C24 . 1.358(9) ?
    C23 C28 . 1.393(10) ?
    C24 C25 . 1.386(10) ?
    C24 H24 . 0.9400 ?
    C25 C26 . 1.346(12) ?
    C25 H25 . 0.9400 ?
    C26 C27 . 1.378(12) ?
    C26 H26 . 0.9400 ?
    C27 C28 . 1.387(10) ?
    C27 H27 . 0.9400 ?
    C28 H28 . 0.9400 ?
loop_
    _geom_angle_atom_site_label_1
    _geom_angle_atom_site_label_2
    _geom_angle_atom_site_label_3
    _geom_angle_site_symmetry_1
    _geom_angle_site_symmetry_3
    _geom_angle
    _geom_angle_publ_flag
    P1 Au S1 . . 178.17(8) ?
    C13 Fe C13 2_665 . 180.0 ?
    C13 Fe C12 2_665 . 138.7(3) ?
    C13 Fe C12 . . 41.3(3) ?
    C13 Fe C12 2_665 2_665 41.3(3) ?
    C13 Fe C12 . 2_665 138.7(3) ?
    C12 Fe C12 . 2_665 180.0 ?
    C13 Fe C16 2_665 . 111.4(3) ?
    C13 Fe C16 . . 68.6(3) ?
    C12 Fe C16 . . 40.8(3) ?
    C12 Fe C16 2_665 . 139.2(3) ?
    C13 Fe C16 2_665 2_665 68.6(3) ?
    C13 Fe C16 . 2_665 111.4(3) ?
    C12 Fe C16 . 2_665 139.2(3) ?
    C12 Fe C16 2_665 2_665 40.8(3) ?
    C16 Fe C16 . 2_665 180.0(4) ?
    C13 Fe C15 2_665 . 112.4(3) ?
    C13 Fe C15 . . 67.6(3) ?
    C12 Fe C15 . . 68.2(3) ?
    C12 Fe C15 2_665 . 111.8(3) ?
    C16 Fe C15 . . 40.4(3) ?
    C16 Fe C15 2_665 . 139.6(3) ?
    C13 Fe C15 2_665 2_665 67.6(3) ?
    C13 Fe C15 . 2_665 112.4(3) ?
    C12 Fe C15 . 2_665 111.8(3) ?
    C12 Fe C15 2_665 2_665 68.2(3) ?
    C16 Fe C15 . 2_665 139.6(3) ?
    C16 Fe C15 2_665 2_665 40.4(3) ?
    C15 Fe C15 . 2_665 180.0(2) ?
    C13 Fe C14 2_665 2_665 40.2(3) ?
    C13 Fe C14 . 2_665 139.8(3) ?
    C12 Fe C14 . 2_665 111.2(3) ?
    C12 Fe C14 2_665 2_665 68.8(3) ?
    C16 Fe C14 . 2_665 111.6(3) ?
    C16 Fe C14 2_665 2_665 68.4(3) ?
    C15 Fe C14 . 2_665 139.6(3) ?
    C15 Fe C14 2_665 2_665 40.4(3) ?
    C13 Fe C14 2_665 . 139.8(3) ?
    C13 Fe C14 . . 40.2(3) ?
    C12 Fe C14 . . 68.8(3) ?
    C12 Fe C14 2_665 . 111.2(3) ?
    C16 Fe C14 . . 68.4(3) ?
    C16 Fe C14 2_665 . 111.6(3) ?
    C15 Fe C14 . . 40.4(3) ?
    C15 Fe C14 2_665 . 139.6(3) ?
    C14 Fe C14 2_665 . 180.0000(10)
                                  ?
    C1 S1 Au . . 105.7(3) ?
    C12 P1 C23 . . 108.0(3) ?
    C12 P1 C17 . . 104.2(3) ?
    C23 P1 C17 . . 104.0(3) ?
    C12 P1 Au . . 114.8(2) ?
    C23 P1 Au . . 110.6(2) ?
    C17 P1 Au . . 114.5(2) ?
    C1 O1 C9 . . 116.5(5) ?
    C1 N1 C2 . . 120.7(7) ?
    N1 C1 O1 . . 120.6(7) ?
    N1 C1 S1 . . 125.4(6) ?
    O1 C1 S1 . . 114.0(5) ?
    C7 C2 C3 . . 117.1(8) ?
    C7 C2 N1 . . 122.6(8) ?
    C3 C2 N1 . . 119.9(8) ?
    C2 C3 C4 . . 120.5(9) ?
    C2 C3 H3 . . 119.7 ?
    C4 C3 H3 . . 119.7 ?
    C5 C4 C3 . . 122.4(9) ?
    C5 C4 H4 . . 118.8 ?
    C3 C4 H4 . . 118.8 ?
    C6 C5 C4 . . 115.9(9) ?
    C6 C5 C8 . . 122.3(10) ?
    C4 C5 C8 . . 121.7(10) ?
    C5 C6 C7 . . 122.3(9) ?
    C5 C6 H6 . . 118.8 ?
    C7 C6 H6 . . 118.8 ?
    C2 C7 C6 . . 121.7(9) ?
    C2 C7 H7 . . 119.1 ?
    C6 C7 H7 . . 119.1 ?
    C5 C8 H8A . . 109.5 ?
    C5 C8 H8B . . 109.5 ?
    H8A C8 H8B . . 109.5 ?
    C5 C8 H8C . . 109.5 ?
    H8A C8 H8C . . 109.5 ?
    H8B C8 H8C . . 109.5 ?
    O1 C9 C11 . . 110.2(6) ?
    O1 C9 C10 . . 104.7(6) ?
    C11 C9 C10 . . 113.9(7) ?
    O1 C9 H9 . . 109.3 ?
    C11 C9 H9 . . 109.3 ?
    C10 C9 H9 . . 109.3 ?
    C9 C10 H10A . . 109.5 ?
    C9 C10 H10B . . 109.5 ?
    H10A C10 H10B . . 109.5 ?
    C9 C10 H10C . . 109.5 ?
    H10A C10 H10C . . 109.5 ?
    H10B C10 H10C . . 109.5 ?
    C9 C11 H11A . . 109.5 ?
    C9 C11 H11B . . 109.5 ?
    H11A C11 H11B . . 109.5 ?
    C9 C11 H11C . . 109.5 ?
    H11A C11 H11C . . 109.5 ?
    H11B C11 H11C . . 109.5 ?
    C16 C12 C13 . . 106.7(6) ?
    C16 C12 P1 . . 130.5(5) ?
    C13 C12 P1 . . 122.8(5) ?
    C16 C12 Fe . . 69.7(4) ?
    C13 C12 Fe . . 68.9(4) ?
    P1 C12 Fe . . 127.9(3) ?
    C14 C13 C12 . . 109.3(7) ?
    C14 C13 Fe . . 71.2(4) ?
    C12 C13 Fe . . 69.7(4) ?
    C14 C13 H13 . . 125.4 ?
    C12 C13 H13 . . 125.4 ?
    Fe C13 H13 . . 125.3 ?
    C13 C14 C15 . . 107.0(7) ?
    C13 C14 Fe . . 68.6(4) ?
    C15 C14 Fe . . 69.3(4) ?
    C13 C14 H14 . . 126.5 ?
    C15 C14 H14 . . 126.5 ?
    Fe C14 H14 . . 127.1 ?
    C16 C15 C14 . . 109.2(7) ?
    C16 C15 Fe . . 69.5(4) ?
    C14 C15 Fe . . 70.3(4) ?
    C16 C15 H15 . . 125.4 ?
    C14 C15 H15 . . 125.4 ?
    Fe C15 H15 . . 126.3 ?
    C15 C16 C12 . . 107.9(7) ?
    C15 C16 Fe . . 70.1(4) ?
    C12 C16 Fe . . 69.5(4) ?
    C15 C16 H16 . . 126.0 ?
    C12 C16 H16 . . 126.0 ?
    Fe C16 H16 . . 126.0 ?
    C18 C17 C22 . . 119.3(7) ?
    C18 C17 P1 . . 118.6(5) ?
    C22 C17 P1 . . 122.1(6) ?
    C17 C18 C19 . . 119.9(8) ?
    C17 C18 H18 . . 120.0 ?
    C19 C18 H18 . . 120.0 ?
    C20 C19 C18 . . 120.1(8) ?
    C20 C19 H19 . . 120.0 ?
    C18 C19 H19 . . 120.0 ?
    C21 C20 C19 . . 120.0(8) ?
    C21 C20 H20 . . 120.0 ?
    C19 C20 H20 . . 120.0 ?
    C20 C21 C22 . . 120.8(8) ?
    C20 C21 H21 . . 119.6 ?
    C22 C21 H21 . . 119.6 ?
    C21 C22 C17 . . 119.8(8) ?
    C21 C22 H22 . . 120.1 ?
    C17 C22 H22 . . 120.1 ?
    C24 C23 C28 . . 119.2(7) ?
    C24 C23 P1 . . 119.8(5) ?
    C28 C23 P1 . . 121.0(5) ?
    C23 C24 C25 . . 120.4(8) ?
    C23 C24 H24 . . 119.8 ?
    C25 C24 H24 . . 119.8 ?
    C26 C25 C24 . . 120.2(8) ?
    C26 C25 H25 . . 119.9 ?
    C24 C25 H25 . . 119.9 ?
    C25 C26 C27 . . 121.1(7) ?
    C25 C26 H26 . . 119.5 ?
    C27 C26 H26 . . 119.5 ?
    C26 C27 C28 . . 118.7(8) ?
    C26 C27 H27 . . 120.6 ?
    C28 C27 H27 . . 120.6 ?
    C27 C28 C23 . . 120.3(7) ?
    C27 C28 H28 . . 119.9 ?
    C23 C28 H28 . . 119.9 ?
loop_
    _geom_torsion_atom_site_label_1
    _geom_torsion_atom_site_label_2
    _geom_torsion_atom_site_label_3
    _geom_torsion_atom_site_label_4
    _geom_torsion_site_symmetry_1
    _geom_torsion_site_symmetry_2
    _geom_torsion_site_symmetry_3
    _geom_torsion_site_symmetry_4
    _geom_torsion
    _geom_torsion_publ_flag
    C2 N1 C1 O1 . . . . 178.4(7) ?
    C2 N1 C1 S1 . . . . -3.5(11) ?
    C9 O1 C1 N1 . . . . -6.9(10) ?
    C9 O1 C1 S1 . . . . 174.8(5) ?
    Au S1 C1 N1 . . . . 179.4(6) ?
    Au S1 C1 O1 . . . . -2.4(6) ?
    C1 N1 C2 C7 . . . . 101.8(9) ?
    C1 N1 C2 C3 . . . . -85.8(10) ?
    C7 C2 C3 C4 . . . . -3.1(13) ?
    N1 C2 C3 C4 . . . . -175.9(7) ?
    C2 C3 C4 C5 . . . . 3.3(14) ?
    C3 C4 C5 C6 . . . . -1.7(13) ?
    C3 C4 C5 C8 . . . . -178.0(9) ?
    C4 C5 C6 C7 . . . . 0.2(13) ?
    C8 C5 C6 C7 . . . . 176.4(8) ?
    C3 C2 C7 C6 . . . . 1.7(12) ?
    N1 C2 C7 C6 . . . . 174.3(8) ?
    C5 C6 C7 C2 . . . . -0.3(14) ?
    C1 O1 C9 C11 . . . . -78.4(8) ?
    C1 O1 C9 C10 . . . . 158.6(6) ?
    C23 P1 C12 C16 . . . . 24.5(7) ?
    C17 P1 C12 C16 . . . . -85.7(6) ?
    Au P1 C12 C16 . . . . 148.3(5) ?
    C23 P1 C12 C13 . . . . -158.2(5) ?
    C17 P1 C12 C13 . . . . 91.7(5) ?
    Au P1 C12 C13 . . . . -34.4(6) ?
    C23 P1 C12 Fe . . . . -70.5(5) ?
    C17 P1 C12 Fe . . . . 179.3(4) ?
    Au P1 C12 Fe . . . . 53.3(4) ?
    C13 Fe C12 C16 2_665 . . . -62.0(6) ?
    C13 Fe C12 C16 . . . . 118.0(6) ?
    C16 Fe C12 C16 2_665 . . . 180.0 ?
    C15 Fe C12 C16 . . . . 37.6(4) ?
    C15 Fe C12 C16 2_665 . . . -142.4(4) ?
    C14 Fe C12 C16 2_665 . . . -98.9(4) ?
    C14 Fe C12 C16 . . . . 81.1(4) ?
    C13 Fe C12 C13 2_665 . . . 180.0 ?
    C16 Fe C12 C13 . . . . -118.0(6) ?
    C16 Fe C12 C13 2_665 . . . 62.0(6) ?
    C15 Fe C12 C13 . . . . -80.4(4) ?
    C15 Fe C12 C13 2_665 . . . 99.6(4) ?
    C14 Fe C12 C13 2_665 . . . 143.1(4) ?
    C14 Fe C12 C13 . . . . -36.9(4) ?
    C13 Fe C12 P1 2_665 . . . 64.2(6) ?
    C13 Fe C12 P1 . . . . -115.8(6) ?
    C16 Fe C12 P1 . . . . 126.1(6) ?
    C16 Fe C12 P1 2_665 . . . -53.9(6) ?
    C15 Fe C12 P1 . . . . 163.8(5) ?
    C15 Fe C12 P1 2_665 . . . -16.2(5) ?
    C14 Fe C12 P1 2_665 . . . 27.3(5) ?
    C14 Fe C12 P1 . . . . -152.7(5) ?
    C16 C12 C13 C14 . . . . 0.7(7) ?
    P1 C12 C13 C14 . . . . -177.2(5) ?
    Fe C12 C13 C14 . . . . 60.5(5) ?
    C16 C12 C13 Fe . . . . -59.8(4) ?
    P1 C12 C13 Fe . . . . 122.3(5) ?
    C12 Fe C13 C14 . . . . -119.8(6) ?
    C12 Fe C13 C14 2_665 . . . 60.2(6) ?
    C16 Fe C13 C14 . . . . -81.5(5) ?
    C16 Fe C13 C14 2_665 . . . 98.5(5) ?
    C15 Fe C13 C14 . . . . -37.8(5) ?
    C15 Fe C13 C14 2_665 . . . 142.2(5) ?
    C14 Fe C13 C14 2_665 . . . 180.0 ?
    C12 Fe C13 C12 2_665 . . . 180.0 ?
    C16 Fe C13 C12 . . . . 38.3(4) ?
    C16 Fe C13 C12 2_665 . . . -141.7(4) ?
    C15 Fe C13 C12 . . . . 82.0(4) ?
    C15 Fe C13 C12 2_665 . . . -98.0(4) ?
    C14 Fe C13 C12 2_665 . . . -60.2(6) ?
    C14 Fe C13 C12 . . . . 119.8(6) ?
    C12 C13 C14 C15 . . . . -0.6(7) ?
    Fe C13 C14 C15 . . . . 59.0(5) ?
    C12 C13 C14 Fe . . . . -59.6(4) ?
    C13 Fe C14 C13 2_665 . . . 180.0 ?
    C12 Fe C14 C13 . . . . 37.9(4) ?
    C12 Fe C14 C13 2_665 . . . -142.1(4) ?
    C16 Fe C14 C13 . . . . 81.9(5) ?
    C16 Fe C14 C13 2_665 . . . -98.1(5) ?
    C15 Fe C14 C13 . . . . 118.9(6) ?
    C15 Fe C14 C13 2_665 . . . -61.1(6) ?
    C13 Fe C14 C15 2_665 . . . 61.1(6) ?
    C13 Fe C14 C15 . . . . -118.9(6) ?
    C12 Fe C14 C15 . . . . -80.9(5) ?
    C12 Fe C14 C15 2_665 . . . 99.1(5) ?
    C16 Fe C14 C15 . . . . -37.0(4) ?
    C16 Fe C14 C15 2_665 . . . 143.0(4) ?
    C15 Fe C14 C15 2_665 . . . 180.0 ?
    C13 C14 C15 C16 . . . . 0.3(8) ?
    Fe C14 C15 C16 . . . . 58.8(5) ?
    C13 C14 C15 Fe . . . . -58.5(5) ?
    C13 Fe C15 C16 2_665 . . . 97.3(5) ?
    C13 Fe C15 C16 . . . . -82.7(5) ?
    C12 Fe C15 C16 . . . . -38.0(4) ?
    C12 Fe C15 C16 2_665 . . . 142.0(4) ?
    C14 Fe C15 C16 2_665 . . . 59.6(6) ?
    C14 Fe C15 C16 . . . . -120.4(6) ?
    C13 Fe C15 C14 2_665 . . . -142.3(4) ?
    C13 Fe C15 C14 . . . . 37.7(4) ?
    C12 Fe C15 C14 . . . . 82.4(5) ?
    C12 Fe C15 C14 2_665 . . . -97.6(5) ?
    C16 Fe C15 C14 . . . . 120.4(6) ?
    C16 Fe C15 C14 2_665 . . . -59.6(6) ?
    C14 C15 C16 C12 . . . . 0.1(8) ?
    Fe C15 C16 C12 . . . . 59.4(5) ?
    C14 C15 C16 Fe . . . . -59.3(5) ?
    C13 C12 C16 C15 . . . . -0.5(7) ?
    P1 C12 C16 C15 . . . . 177.2(5) ?
    Fe C12 C16 C15 . . . . -59.8(5) ?
    C13 C12 C16 Fe . . . . 59.3(4) ?
    P1 C12 C16 Fe . . . . -123.0(6) ?
    C13 Fe C16 C15 2_665 . . . -99.8(5) ?
    C13 Fe C16 C15 . . . . 80.2(5) ?
    C12 Fe C16 C15 . . . . 119.0(6) ?
    C12 Fe C16 C15 2_665 . . . -61.0(6) ?
    C14 Fe C16 C15 2_665 . . . -143.1(5) ?
    C14 Fe C16 C15 . . . . 36.9(5) ?
    C13 Fe C16 C12 2_665 . . . 141.2(4) ?
    C13 Fe C16 C12 . . . . -38.8(4) ?
    C12 Fe C16 C12 2_665 . . . 180.0 ?
    C15 Fe C16 C12 . . . . -119.0(6) ?
    C15 Fe C16 C12 2_665 . . . 61.0(6) ?
    C14 Fe C16 C12 2_665 . . . 97.9(4) ?
    C14 Fe C16 C12 . . . . -82.1(4) ?
    C12 P1 C17 C18 . . . . -177.4(5) ?
    C23 P1 C17 C18 . . . . 69.6(6) ?
    Au P1 C17 C18 . . . . -51.2(6) ?
    C12 P1 C17 C22 . . . . 0.7(6) ?
    C23 P1 C17 C22 . . . . -112.3(6) ?
    Au P1 C17 C22 . . . . 126.9(5) ?
    C22 C17 C18 C19 . . . . 2.1(10) ?
    P1 C17 C18 C19 . . . . -179.7(6) ?
    C17 C18 C19 C20 . . . . -1.8(12) ?
    C18 C19 C20 C21 . . . . 0.2(13) ?
    C19 C20 C21 C22 . . . . 1.1(12) ?
    C20 C21 C22 C17 . . . . -0.8(12) ?
    C18 C17 C22 C21 . . . . -0.8(10) ?
    P1 C17 C22 C21 . . . . -178.9(6) ?
    C12 P1 C23 C24 . . . . 106.1(6) ?
    C17 P1 C23 C24 . . . . -143.6(6) ?
    Au P1 C23 C24 . . . . -20.2(6) ?
    C12 P1 C23 C28 . . . . -76.4(6) ?
    C17 P1 C23 C28 . . . . 33.9(7) ?
    Au P1 C23 C28 . . . . 157.3(5) ?
    C28 C23 C24 C25 . . . . -0.3(12) ?
    P1 C23 C24 C25 . . . . 177.2(6) ?
    C23 C24 C25 C26 . . . . 1.0(13) ?
    C24 C25 C26 C27 . . . . -1.8(14) ?
    C25 C26 C27 C28 . . . . 1.9(13) ?
    C26 C27 C28 C23 . . . . -1.2(12) ?
    C24 C23 C28 C27 . . . . 0.4(11) ?
    P1 C23 C28 C27 . . . . -177.0(6) ?
loop_
    _geom_hbond_atom_site_label_D
    _geom_hbond_atom_site_label_H
    _geom_hbond_atom_site_label_A
    _geom_hbond_site_symmetry_A
    _geom_hbond_distance_DH
    _geom_hbond_distance_HA
    _geom_hbond_distance_DA
    _geom_hbond_angle_DHA
    _geom_hbond_publ_flag
    C25 H25 N1 2_666 0.94 2.45 3.370(11) 167 y
