# Supplementary material for: [μ-1,1′-Bis(diphenyl­phosphino)ferrocene-κ2 P:P′]bis­{[(Z)-O-isopropyl-N-(4-methyl­phen­yl)thio­carbamato-κS]gold(I)}
Source: Acta Crystallogr Sect E Struct Rep Online. 2009 Nov 18;65(Pt 12):m1597. doi: 10.1107/S1600536809047898 (PMC2971759; doi:10.1107/S1600536809047898)
Supplement: Supplementary file 2 [file e-65-m1597-Isup2.hkl]

#
# h,k,l, Fc-squared, Fo-squared, sigma(Fo-squared) and status flag
#
data_I
_shelx_title '  Template texray.inf'
_shelx_refln_list_code          4
_shelx_F_calc_maximum      230.19
_exptl_crystal_F_000       668.00
_reflns_d_resolution_high  0.8408
 
loop_
 _symmetry_equiv_pos_as_xyz
 'x, y, z'
 '-x, -y, -z'
 
_cell_length_a     8.1631
_cell_length_b    13.4959
_cell_length_c    13.5154
_cell_angle_alpha 107.440
_cell_angle_beta   97.401
_cell_angle_gamma 106.366
 
_shelx_F_squared_multiplier     1.000
 
loop_
 _refln_index_h
 _refln_index_k
 _refln_index_l
 _refln_F_squared_calc
 _refln_F_squared_meas
 _refln_F_squared_sigma
 _refln_observed_status
   1   0   0     3923.04     4457.89     77.27 o
   2   0   0     6314.25     7146.62    210.43 o
   3   0   0    14086.37    14539.49    383.54 o
   4   0   0    18217.71    20452.97    538.56 o
   5   0   0     3661.98     3386.58    174.73 o
   6   0   0     1370.72     1419.38    145.57 o
   7   0   0     3509.79     3678.46    206.38 o
   8   0   0     4015.31     4203.47    236.54 o
   9   0   0      199.94      256.60     99.43 o
  -9   1   0        2.54      136.93    123.00 o
  -8   1   0     4255.83     4462.89    260.30 o
  -7   1   0     3572.92     3384.59    207.63 o
  -6   1   0     1196.82     1549.83    146.13 o
  -5   1   0     3603.62     3350.57    177.03 o
  -4   1   0    14067.34    14993.73    413.89 o
  -3   1   0     9733.00    10014.79    284.61 o
  -2   1   0      208.03      168.33     58.45 o
  -1   1   0     2495.87     2536.48     79.16 o
   1   1   0     1288.67     1492.00     60.07 o
   3   1   0    19303.54    21296.72    372.88 o
   4   1   0     9864.63    10639.91    316.51 o
   5   1   0     4872.70     4955.38    209.68 o
   6   1   0     1763.83     1950.66    161.49 o
   7   1   0     2545.72     2255.29    172.62 o
   8   1   0     3123.53     3127.78    205.82 o
  -9   2   0       16.07      199.11    126.85 o
  -8   2   0     2597.76     2561.73    204.70 o
  -7   2   0     3939.49     4012.57    241.14 o
  -6   2   0     2056.64     2367.35    180.08 o
  -5   2   0     2442.23     2510.74    159.56 o
  -4   2   0     6759.17     7053.41    240.27 o
  -3   2   0    13185.19    14287.09    384.78 o
  -2   2   0     2154.66     2401.61    121.13 o
  -1   2   0      574.31      559.39     60.25 o
   0   2   0    12161.61    12390.16    251.46 o
   2   2   0       93.60      120.39     42.10 o
   4   2   0     2375.13     2375.44     87.55 o
   5   2   0     2853.31     2922.01    176.97 o
   6   2   0      708.33      614.98    125.86 o
   7   2   0     1012.40     1094.85    135.81 o
   8   2   0     2205.46     2130.30    144.18 o
  -9   3   0      106.74      156.39    125.67 o
  -8   3   0     1438.30     1669.60    176.60 o
  -7   3   0     2543.53     2531.76    204.02 o
  -6   3   0      772.23      686.25    130.21 o
  -5   3   0     1102.76     1478.76    128.41 o
  -4   3   0     3987.68     4084.58    179.46 o
  -3   3   0     9281.64     9672.85    281.62 o
  -2   3   0     1103.18     1098.45     82.95 o
  -1   3   0      197.47      276.40     44.46 o
   0   3   0    20195.83    20345.22    329.39 o
   1   3   0     3414.35     3256.24    121.69 o
   2   3   0        3.78      -27.92     39.24 o
   3   3   0     5789.06     6034.18    198.98 o
   4   3   0     2421.83     2403.96    154.96 o
   5   3   0     2226.43     2272.54    105.71 o
   6   3   0      593.55      521.15    113.48 o
   7   3   0      756.86      745.26    128.59 o
   8   3   0     1055.58     1226.17    215.71 o
  -9   4   0       32.12      -59.76    120.88 o
  -8   4   0     1575.08     1678.49    175.11 o
  -7   4   0     1183.76     1237.62    159.06 o
  -6   4   0     1455.84     1822.32    161.05 o
  -5   4   0      523.61      731.45    108.01 o
  -4   4   0     1641.67     1536.47    124.92 o
  -3   4   0    11412.09    11461.52    328.51 o
  -2   4   0     2462.64     2396.98    136.86 o
  -1   4   0     6943.28     6653.98    168.00 o
   0   4   0    15445.90    15360.39    324.94 o
   1   4   0     3883.34     4110.23    108.82 o
   2   4   0      130.68      123.99     52.17 o
   3   4   0     4058.98     4087.50    162.17 o
   4   4   0     1518.46     1783.76    130.96 o
   5   4   0     1546.45     1515.16     91.32 o
   6   4   0      305.09      283.09     88.45 o
   7   4   0      362.87      289.27    178.59 o
  -9   5   0        0.47       77.04    120.07 o
  -8   5   0     1651.45     1798.38    181.88 o
  -7   5   0     1366.71     1341.65    163.48 o
  -6   5   0     2888.80     2683.23    190.90 o
  -5   5   0     4785.03     4915.89    222.49 o
  -4   5   0     5842.85     5884.57    226.59 o
  -3   5   0     5669.85     5296.57    196.87 o
  -2   5   0       45.66       65.43     44.09 o
  -1   5   0     1507.50     1338.06     76.43 o
   0   5   0    12343.31    11711.09    208.42 o
   1   5   0     3462.06     3606.08    116.08 o
   2   5   0       64.21       88.11     74.65 o
   3   5   0     4555.62     5027.87    152.54 o
   4   5   0     3614.57     4164.06    152.65 o
   5   5   0     1467.31     1423.72     84.07 o
   6   5   0      365.84      388.25     93.28 o
   7   5   0      552.67      627.86    176.97 o
  -9   6   0        1.22       34.82    128.72 o
  -8   6   0     2547.50     2631.93    210.24 o
  -7   6   0     1887.44     1832.39    181.57 o
  -6   6   0     5528.47     5249.31    258.31 o
  -5   6   0     1662.63     1899.86    159.19 o
  -4   6   0     7091.48     7007.15    255.63 o
  -3   6   0     5894.32     5474.74    168.61 o
  -2   6   0      472.37      489.24     60.18 o
  -1   6   0      564.59      599.38     63.24 o
   0   6   0    14834.38    13767.64    245.60 o
   1   6   0     6672.52     6467.72    197.19 o
   2   6   0      903.48      998.61     84.32 o
   3   6   0     4647.38     4723.54    154.90 o
   4   6   0     5947.17     6382.17    196.21 o
   5   6   0     2530.61     2326.83     96.48 o
   6   6   0      568.85      355.19    163.66 o
   7   6   0     1484.43     1720.03    221.18 o
  -9   7   0        3.25      219.44    136.68 o
  -8   7   0     3153.31     3287.40    234.55 o
  -7   7   0     3043.33     3191.95    221.37 o
  -6   7   0     4602.71     4774.18    253.46 o
  -5   7   0     1107.44     1029.99    136.93 o
  -4   7   0     5537.48     5503.76    223.73 o
  -3   7   0    18875.41    17788.50    393.45 o
  -2   7   0     2746.12     2621.84    123.22 o
  -1   7   0     2122.47     2105.92    148.86 o
   0   7   0    17536.65    17412.99    305.96 o
   1   7   0     3645.75     3320.47    104.56 o
   2   7   0      262.06      296.70     59.08 o
   3   7   0     2429.92     2558.74    123.56 o
   4   7   0     4202.88     4446.55    433.01 o
   5   7   0     2974.46     2810.71    235.61 o
   6   7   0       67.35      -13.00    132.57 o
  -9   8   0       10.85      101.05    128.84 o
  -8   8   0     3328.16     3708.50    245.62 o
  -7   8   0     4615.18     4953.76    265.08 o
  -6   8   0     2616.15     2681.31    210.92 o
  -5   8   0      322.12      248.17    107.58 o
  -4   8   0     6049.54     6042.93    208.62 o
  -3   8   0    21960.57    21422.43    467.92 o
  -2   8   0      349.74      460.45    125.55 o
  -1   8   0      968.08      993.22     89.27 o
   0   8   0    16454.01    16493.28    383.33 o
   1   8   0     4574.33     4150.54    126.10 o
   2   8   0      600.63      665.30     72.89 o
   3   8   0     1996.72     2202.04    106.38 o
   4   8   0     2869.48     3432.21    404.84 o
   5   8   0     1654.08     1701.06    195.00 o
   6   8   0        1.05       10.70    113.42 o
  -9   9   0       52.38      -31.53    124.86 o
  -8   9   0     1605.98     1484.79    188.41 o
  -7   9   0     1927.54     2052.33    187.54 o
  -6   9   0     1343.11     1301.48    162.23 o
  -5   9   0      347.07      358.85    123.68 o
  -4   9   0     3906.71     4055.41    296.55 o
  -3   9   0     7286.56     7284.07    229.77 o
  -2   9   0      348.53      254.91     78.10 o
  -1   9   0      431.81      450.87    143.27 o
   0   9   0     8626.05     8167.71    247.80 o
   1   9   0     2708.28     2591.32    145.98 o
   2   9   0      508.87      635.39     99.95 o
   3   9   0     2649.57     2643.27    139.38 o
   4   9   0     1007.72      986.09    263.84 o
   5   9   0     1331.81      876.52    195.87 o
  -8  10   0      823.01      823.11    158.44 o
  -7  10   0     1087.09     1387.54    177.16 o
  -6  10   0     1013.74     1163.74    153.22 o
  -5  10   0      433.10      567.73    126.54 o
  -4  10   0      188.40      160.84    101.61 o
  -3  10   0     1533.21     1565.67    121.42 o
  -2  10   0      756.94      884.90    105.80 o
  -1  10   0       15.50        9.86    114.79 o
   0  10   0     2605.33     2513.95    146.45 o
   1  10   0     1057.14     1030.51    201.10 o
   2  10   0      406.46      568.82     89.89 o
   3  10   0      985.41     1176.80    280.69 o
   4  10   0      462.05      691.84    272.11 o
  -8  11   0      519.14      525.57    148.86 o
  -7  11   0      872.48      968.62    160.49 o
  -6  11   0      655.08      815.15    142.77 o
  -5  11   0       36.44       -7.15     93.96 o
  -4  11   0      874.77      728.35    108.45 o
  -3  11   0     4417.38     4395.94    193.29 o
  -2  11   0      113.66      124.17     85.81 o
  -1  11   0       99.57       55.89    141.81 o
   0  11   0     2045.89     2075.40    146.19 o
   1  11   0      347.36      422.84     90.81 o
   2  11   0      159.79      413.71    290.98 o
   3  11   0      397.83      217.82    245.81 o
  -8  12   0      531.81      564.99    148.74 o
  -7  12   0      802.74      786.17    155.52 o
  -6  12   0      719.35      891.63    147.37 o
  -5  12   0       45.50        1.43    127.66 o
  -4  12   0      870.34     1041.14    114.75 o
  -3  12   0     1621.45     1645.75    260.79 o
  -2  12   0      560.53      438.21     90.87 o
  -1  12   0       29.26       22.34     70.38 o
   0  12   0     2642.89     2810.05    154.22 o
   1  12   0      617.21      849.16    101.31 o
   2  12   0      154.28      160.49    241.14 o
   3  12   0      555.63      685.87    279.63 o
  -7  13   0      887.71      897.35    162.23 o
  -6  13   0     1011.56      892.44    148.49 o
  -5  13   0      508.37      498.05    105.62 o
  -4  13   0      789.79      827.34    113.52 o
  -3  13   0     1546.46     1638.73    134.18 o
  -2  13   0      790.79      733.43    130.30 o
  -1  13   0      131.59      224.84    108.97 o
   0  13   0     2337.82     2632.09    148.87 o
   1  13   0      839.32     1146.71    301.09 o
   2  13   0      239.93      159.00    259.30 o
  -6  14   0      854.15      649.18    134.07 o
  -5  14   0       33.55       54.65     85.64 o
  -4  14   0      675.83      620.09    110.84 o
  -3  14   0     2295.34     2436.44    154.35 o
  -2  14   0      283.97      388.59     91.19 o
  -1  14   0       58.48      130.95    148.27 o
   0  14   0     1568.70     2139.82    134.50 o
  -5  15   0        7.22     -119.57     79.71 o
  -4  15   0      532.11      612.93    177.93 o
  -3  15   0     2050.80     2373.78    182.01 o
  -2  15   0      379.54      545.33    114.54 o
   1 -15   1     1570.39     2121.85    347.35 o
   2 -15   1     1070.14     1660.62    119.94 o
   3 -15   1      136.58      215.10     74.62 o
   4 -15   1      307.16      335.16    229.64 o
   5 -15   1     1469.44     1432.39    139.06 o
  -1 -14   1      242.05      305.32    279.14 o
   0 -14   1       78.49      205.14    251.78 o
   1 -14   1     1652.63     1859.37    128.62 o
   2 -14   1      978.53     1176.14    239.84 o
   3 -14   1      278.38      364.91     90.64 o
   4 -14   1      448.65      505.23    100.94 o
   5 -14   1      750.03      869.41    129.71 o
   6 -14   1      731.36      749.98    138.54 o
  -2 -13   1     1276.11     1442.63    314.58 o
  -1 -13   1      356.04      453.25    255.38 o
   0 -13   1       26.84      124.59    170.78 o
   1 -13   1     1159.53     1398.29    139.23 o
   2 -13   1      596.10      649.10     98.58 o
   3 -13   1      273.79      110.38    154.15 o
   4 -13   1      140.97      173.11     87.14 o
   5 -13   1      240.64      241.40     95.84 o
   6 -13   1      945.34      812.97    140.59 o
   7 -13   1        3.22      -80.53    108.82 o
  -3 -12   1       57.69      216.39    258.18 o
  -2 -12   1     1600.48     1901.85    307.99 o
  -1 -12   1      233.68      563.16     74.79 o
   0 -12   1       97.03      -31.84     65.53 o
   1 -12   1     1541.37     1507.97    118.09 o
   2 -12   1     2228.89     2217.04    144.26 o
   3 -12   1     1180.57     1092.22    169.57 o
   4 -12   1      850.71      822.30    107.25 o
   5 -12   1      799.57      882.76    114.88 o
   6 -12   1      981.19     1039.50    151.10 o
   7 -12   1       15.16     -100.80    114.66 o
   8 -12   1      119.87      126.67    127.16 o
  -4 -11   1       73.92       63.30    250.10 o
  -3 -11   1      308.05      156.39    254.02 o
  -2 -11   1     1483.27     1415.09    276.96 o
  -1 -11   1      252.06      291.09     78.01 o
   0 -11   1        0.51      -76.26     69.63 o
   1 -11   1     2488.58     2298.06    140.62 o
   2 -11   1     1103.28     1107.41    115.26 o
   3 -11   1     1275.27     1102.93    115.73 o
   4 -11   1     1548.39     1409.48    125.84 o
   5 -11   1     1328.69     1354.95    179.89 o
   6 -11   1     1646.19     1916.34    183.00 o
   7 -11   1       61.84      -89.05    111.49 o
   8 -11   1      209.67      302.02    129.09 o
  -4 -10   1       11.92        8.27    236.23 o
  -3 -10   1      617.01      599.44    237.04 o
  -2 -10   1     3540.86     3429.18    158.02 o
  -1 -10   1      939.49      863.41    102.99 o
   0 -10   1       12.16       14.43     76.73 o
   1 -10   1     5161.43     4922.16    336.87 o
   2 -10   1     4251.86     3912.28    173.88 o
   3 -10   1     1207.91     1222.95    112.54 o
   4 -10   1     1062.97     1025.89    115.31 o
   5 -10   1     2082.03     2308.65    193.57 o
   6 -10   1     3464.66     3618.21    223.30 o
   7 -10   1        5.22       88.73    109.32 o
   8 -10   1      128.60      111.56    128.78 o
  -5  -9   1     2496.22     2677.70    212.85 o
  -4  -9   1       69.50      192.29     89.60 o
  -3  -9   1     1682.86     1800.37    158.26 o
  -2  -9   1     6701.39     6459.66    171.39 o
  -1  -9   1     1965.07     1814.65     92.24 o
   0  -9   1      465.00      424.81     54.47 o
   1  -9   1     5970.42     5769.08    277.08 o
   2  -9   1    10128.92     9572.32    262.58 o
   3  -9   1     2939.74     2650.06    146.92 o
   4  -9   1     1986.11     1718.84    124.65 o
   5  -9   1     4178.71     4192.65    227.46 o
   6  -9   1     6086.90     6739.27    301.83 o
   7  -9   1       48.06      -60.94    107.33 o
   8  -9   1      338.35      325.52    139.91 o
   9  -9   1     2181.30     1924.55    207.19 o
  -6  -8   1     1300.32     1303.84    202.96 o
  -5  -8   1     3961.43     3864.76    267.07 o
  -4  -8   1       38.37       16.91    103.41 o
  -3  -8   1     2052.74     2046.47    248.24 o
  -2  -8   1     7959.89     7652.59    184.59 o
  -1  -8   1     5051.37     4944.08    135.21 o
   0  -8   1      224.74      205.98     46.71 o
   1  -8   1     5727.61     5071.01    220.92 o
   2  -8   1    13634.20    12622.99    536.35 o
   3  -8   1     8152.94     7642.15    222.01 o
   4  -8   1      885.09      923.35     96.33 o
   5  -8   1     3056.57     2831.66    195.69 o
   6  -8   1     9629.68    10692.89    390.38 o
   7  -8   1      186.88      293.19    128.34 o
   8  -8   1      433.93      396.72    142.46 o
   9  -8   1     1982.10     2572.92    223.36 o
  -6  -7   1     1367.15     1523.22    215.90 o
  -5  -7   1     4138.14     4265.59    283.30 o
  -4  -7   1        8.56       93.98     56.59 o
  -3  -7   1     1556.15     1543.71    109.97 o
  -2  -7   1    11172.59    10887.46    224.67 o
  -1  -7   1     2744.36     2338.22     88.14 o
   0  -7   1       45.54       59.88     37.61 o
   1  -7   1     6473.70     5652.02    214.10 o
   2  -7   1    17931.94    17667.96    384.67 o
   3  -7   1     2968.25     2710.75    134.13 o
   4  -7   1     1869.71     2044.68    149.67 o
   5  -7   1     4065.21     3995.34    217.39 o
   6  -7   1     7658.09     8160.76    328.70 o
   7  -7   1      243.40      257.68    123.06 o
   8  -7   1      194.18      323.85    132.57 o
   9  -7   1     1847.05     1955.26    203.09 o
  -7  -6   1       38.52       42.72    160.06 o
  -6  -6   1      839.01      809.06    190.22 o
  -5  -6   1     3506.72     3389.56    107.10 o
  -4  -6   1      232.82      299.46     79.90 o
  -3  -6   1      316.86      500.43     65.72 o
  -2  -6   1     7938.71     7635.10    184.11 o
  -1  -6   1     1205.34     1123.25     59.82 o
   0  -6   1      523.55      511.20     44.21 o
   1  -6   1     6334.05     5587.50    224.34 o
   2  -6   1     3992.60     3905.57    132.86 o
   3  -6   1     4884.09     5044.33    160.76 o
   4  -6   1      329.62      335.72     86.62 o
   5  -6   1     3547.83     3629.77    199.42 o
   6  -6   1     3226.05     3551.05    216.15 o
   7  -6   1      379.39      458.72    130.40 o
   8  -6   1      292.87      337.59    132.64 o
   9  -6   1     1885.50     1771.58    192.64 o
  -7  -5   1      226.98      216.52    156.39 o
  -6  -5   1      229.07      250.16    149.55 o
  -5  -5   1     3319.96     3338.82    132.68 o
  -4  -5   1      395.57      449.21     83.88 o
  -3  -5   1      127.49      104.59     50.54 o
  -2  -5   1     6686.87     6821.51    164.04 o
  -1  -5   1     3725.47     3463.87     89.49 o
   0  -5   1      843.42      817.09     46.03 o
   1  -5   1     1942.22     1631.77    180.56 o
   2  -5   1     1699.47     1361.36     77.20 o
   3  -5   1     5454.31     5151.50    189.78 o
   4  -5   1     2567.53     2491.09    149.18 o
   5  -5   1      594.83      615.98    108.45 o
   6  -5   1     2002.86     1812.99    166.40 o
   7  -5   1      499.02      605.03    137.86 o
   8  -5   1      102.27      -26.30    114.42 o
   9  -5   1      908.57      899.22    157.94 o
  -8  -4   1      567.39      644.52    198.05 o
  -7  -4   1      343.97      319.68    169.94 o
  -6  -4   1     1258.78     1325.04    111.96 o
  -5  -4   1     4558.94     4746.18    123.90 o
  -4  -4   1      130.53      100.62     74.54 o
  -3  -4   1      589.92      692.63     59.18 o
  -2  -4   1    14211.18    14846.01    293.85 o
  -1  -4   1      667.33      646.12     77.70 o
   0  -4   1     2443.83     2398.21     74.29 o
   1  -4   1     2610.42     2438.31     72.06 o
   2  -4   1    13588.21    14255.18    300.68 o
   3  -4   1     8765.42     9167.80    275.16 o
   4  -4   1      657.14      628.29     90.91 o
   5  -4   1      669.88      770.63    113.79 o
   6  -4   1     4591.56     3765.33    222.05 o
   7  -4   1      469.75      516.36    133.57 o
   8  -4   1      268.23      346.36    129.90 o
   9  -4   1     1027.38     1156.34    176.41 o
  -8  -3   1      735.78     1024.27    211.17 o
  -7  -3   1      578.42      585.77    223.76 o
  -6  -3   1     2303.91     2462.95    142.97 o
  -5  -3   1     2303.86     2305.42    128.61 o
  -4  -3   1      858.37     1027.09     98.99 o
  -3  -3   1      468.81      569.17     53.79 o
  -2  -3   1    22266.93    24960.00    459.97 o
  -1  -3   1     5327.38     5544.74    198.67 o
   0  -3   1    11562.72    12458.10    209.93 o
   1  -3   1    36675.24    39291.21    601.26 o
   2  -3   1    12194.56    12828.54    341.44 o
   3  -3   1    10696.23    11599.20    328.94 o
   4  -3   1      555.89      665.97     92.96 o
   5  -3   1     6229.46     6621.49    255.76 o
   6  -3   1     8268.28     8825.80    331.18 o
   7  -3   1      814.52      881.06    149.49 o
   8  -3   1       86.92      136.18    122.93 o
   9  -3   1     2393.62     1956.45    195.07 o
  -8  -2   1     1914.68     1981.82    256.69 o
  -7  -2   1      458.36      493.45    109.66 o
  -6  -2   1     3864.52     3743.69    200.85 o
  -5  -2   1     8085.65     8856.39    294.74 o
  -4  -2   1     2316.78     2452.16    130.33 o
  -3  -2   1     2730.68     2705.86     75.96 o
  -2  -2   1    19915.31    21930.51    405.31 o
  -1  -2   1     2442.74     2497.00    122.81 o
   0  -2   1    10953.00    11612.72    187.34 o
   1  -2   1    12294.25    14023.62    335.96 o
   2  -2   1    23208.75    24975.19    611.25 o
   3  -2   1    14305.75    15195.08    406.61 o
   4  -2   1     1305.82     1511.65    125.61 o
   5  -2   1     3315.96     3673.18    190.15 o
   6  -2   1     9316.58     9677.32    340.20 o
   7  -2   1     1152.23     1016.93    147.31 o
   8  -2   1        4.58       17.78    114.66 o
   9  -2   1     3201.02     3352.81    240.65 o
  -8  -1   1     2188.21     2397.73    148.88 o
  -7  -1   1       29.45       45.14     93.27 o
  -6  -1   1     5787.88     5979.40    249.79 o
  -5  -1   1    16357.93    16589.40    459.34 o
  -4  -1   1     1953.26     2023.42    123.93 o
  -3  -1   1     1485.96     1588.01     98.68 o
  -2  -1   1    44206.13    51547.04   1195.33 o
  -1  -1   1    31059.32    36514.38    663.96 o
   0  -1   1     5521.16     5116.35    657.21 o
   1  -1   1    18348.23    22900.26    411.98 o
   2  -1   1    34209.22    38932.84    923.53 o
   3  -1   1    16484.50    17482.21    456.23 o
   4  -1   1      975.35     1145.46    105.21 o
   5  -1   1     3481.39     3397.27    181.82 o
   6  -1   1    10682.98    11087.19    370.54 o
   7  -1   1     1268.55     1169.96    148.80 o
   8  -1   1        9.49        1.18    108.51 o
   9  -1   1     2307.54     2695.36    226.22 o
  -9   0   1     1931.12     2210.52    253.27 o
  -8   0   1     2803.22     3361.18    171.20 o
  -7   0   1      321.13      340.76    112.24 o
  -6   0   1     4991.81     4861.42    222.24 o
  -5   0   1    12138.71    11809.75    351.21 o
  -4   0   1     2249.68     2446.88    131.20 o
  -3   0   1      360.32      340.64     58.64 o
  -2   0   1    18327.75    19764.87    479.80 o
  -1   0   1    22938.30    24665.78    438.21 o
   0   0   1     8964.29    10242.31    247.73 o
   1   0   1     8796.41    10596.32    266.89 o
   2   0   1    16791.30    18634.97    300.02 o
   3   0   1    22343.84    24436.49    392.74 o
   4   0   1      246.10      243.38     75.99 o
   5   0   1     4104.48     4110.51    197.37 o
   6   0   1     8374.28     8909.37    322.85 o
   7   0   1      446.74      293.44    111.18 o
   8   0   1        4.89       40.17    109.07 o
  -9   1   1     1181.06     1135.47    125.47 o
  -8   1   1     2391.92     2278.18    187.79 o
  -7   1   1      601.11      456.85    127.91 o
  -6   1   1     2992.53     2728.07    199.79 o
  -5   1   1     9177.93     9796.34    315.76 o
  -4   1   1      871.58      941.38     93.40 o
  -3   1   1      592.94      667.03     68.46 o
  -2   1   1    26531.89    27626.84    659.94 o
  -1   1   1     9123.74     9542.09    244.78 o
   0   1   1     7106.19     7231.25    272.51 o
   1   1   1      191.44      228.21     45.21 o
   2   1   1    31054.32    33844.45    810.24 o
   3   1   1    11987.11    12515.61    222.93 o
   4   1   1      209.28      214.83     50.05 o
   5   1   1      994.62     1064.75    126.79 o
   6   1   1     5607.68     4923.35    235.05 o
   7   1   1      495.80      404.68    113.67 o
   8   1   1       32.42       -7.46    105.77 o
  -9   2   1      328.61      419.60    219.19 o
  -8   2   1     2236.75     2236.33    187.54 o
  -7   2   1        1.95      -53.73    109.50 o
  -6   2   1     1227.27     1563.51    148.55 o
  -5   2   1     6611.55     6845.04    249.60 o
  -4   2   1      151.76      140.22     67.78 o
  -3   2   1       53.02       34.26     52.92 o
  -2   2   1    22165.42    22725.93    556.97 o
  -1   2   1      596.22      576.43     41.19 o
   0   2   1       48.56       34.47     34.40 o
   1   2   1     5473.69     5758.03    178.15 o
   2   2   1    11127.51    12193.97    328.82 o
   3   2   1     2175.12     2054.13    116.16 o
   4   2   1      318.54      354.66     55.53 o
   5   2   1      970.26     1013.97     81.93 o
   6   2   1     2503.72     2227.50    176.60 o
   7   2   1      428.81      341.82    115.16 o
   8   2   1       10.27      169.20    105.34 o
  -9   3   1      335.76      439.72    104.58 o
  -8   3   1     2626.07     2588.22    195.38 o
  -7   3   1       16.13      211.92    120.94 o
  -6   3   1      296.52      254.14    111.00 o
  -5   3   1     8457.46     8198.19    281.75 o
  -4   3   1     2495.07     2802.19    147.75 o
  -3   3   1        7.96       77.60     58.14 o
  -2   3   1     3335.54     3069.82    134.07 o
  -1   3   1     1233.82     1087.98     72.17 o
   0   3   1     6292.10     5974.97    160.16 o
   1   3   1      383.36      382.36     59.07 o
   2   3   1     1847.21     1685.64     98.93 o
   3   3   1     7069.71     7598.50    245.50 o
   4   3   1        3.16       58.14     75.49 o
   5   3   1     1324.89     1273.45    146.04 o
   6   3   1     2333.36     2111.34    167.15 o
   7   3   1      166.72      301.58    112.80 o
  -9   4   1     1077.36      904.51    160.06 o
  -8   4   1     1726.67     1864.66    181.39 o
  -7   4   1      167.64       94.39    121.13 o
  -6   4   1     1044.21     1252.17    147.43 o
  -5   4   1    11318.66    11891.95    370.36 o
  -4   4   1      602.17      816.70     99.68 o
  -3   4   1       96.46       37.25     56.03 o
  -2   4   1    14278.86    13962.09    299.62 o
  -1   4   1    15599.88    15411.50    323.00 o
   0   4   1     2575.83     2370.94    161.92 o
   1   4   1     3399.09     3405.62    121.29 o
   2   4   1     4291.94     4395.55    171.13 o
   3   4   1     7296.34     7420.41    249.35 o
   4   4   1       91.72       70.83     79.10 o
   5   4   1     1111.94     1079.18     90.97 o
   6   4   1     3452.71     3133.01    126.92 o
   7   4   1      246.48      117.03    103.41 o
  -9   5   1     1926.18     1933.87    200.79 o
  -8   5   1     1759.43     1848.68    186.36 o
  -7   5   1       15.84      -62.24    117.21 o
  -6   5   1     3311.55     2694.86    197.86 o
  -5   5   1    12398.70    12936.30    403.25 o
  -4   5   1     1611.00     1607.23    132.76 o
  -3   5   1      637.29      804.08     92.65 o
  -2   5   1    21449.81    21159.30    586.45 o
  -1   5   1    12333.96    11997.32    467.98 o
   0   5   1    10921.90    11263.97    242.79 o
   1   5   1     7018.84     7163.80    199.30 o
   2   5   1    11312.28    11606.53    343.56 o
   3   5   1     8284.12     8843.52    297.61 o
   4   5   1      167.40      210.92     94.14 o
   6   5   1     4535.75     4454.84    148.32 o
   7   5   1      449.69      687.86    183.38 o
  -9   6   1     1545.10     1613.45    190.22 o
  -8   6   1     3485.44     3752.52    240.27 o
  -7   6   1       99.44       80.90    122.37 o
  -6   6   1     2499.65     2455.09    191.65 o
  -5   6   1    12992.51    12823.19    407.42 o
  -4   6   1     5089.90     5280.53    221.18 o
  -3   6   1      509.63      581.83     69.89 o
  -2   6   1    15668.45    15737.51    347.71 o
  -1   6   1    10666.16     9955.28    249.20 o
   0   6   1     6812.21     6590.85    194.20 o
   1   6   1     5853.95     5776.44    139.19 o
   2   6   1     6348.86     6647.88    207.64 o
   3   6   1     8183.75     8403.77    295.99 o
   4   6   1      166.39      255.69     92.15 o
   5   6   1      360.50      482.14     85.31 o
   6   6   1     4942.33     4850.60    314.08 o
  -9   7   1     2404.18     2827.90    161.37 o
  -8   7   1     4454.37     5066.44    275.97 o
  -7   7   1        2.86       43.15    118.71 o
  -6   7   1     2289.09     2209.15    184.31 o
  -5   7   1    10701.27     8557.11    320.05 o
  -4   7   1     3402.97     3425.94    186.61 o
  -3   7   1       63.65       36.06     30.66 o
  -2   7   1     6608.32     6334.10    193.23 o
  -1   7   1    10710.03    10213.03    263.15 o
   0   7   1     3972.73     3342.94    144.62 o
   1   7   1     1326.86     1403.94     76.67 o
   2   7   1     3640.76     3586.76    125.19 o
   3   7   1     8192.35     8300.88    208.17 o
   4   7   1       18.08       26.18     59.12 o
   5   7   1      188.19      442.32    180.61 o
   6   7   1     2202.29     2334.83    228.46 o
  -9   8   1     1355.84     1625.09    133.06 o
  -8   8   1     2542.61     2447.06    212.66 o
  -7   8   1       29.52        9.89    109.01 o
  -6   8   1      943.56     1101.50    160.24 o
  -5   8   1     6050.64     6178.51    273.17 o
  -4   8   1     4392.70     4398.48    167.42 o
  -3   8   1       59.61        2.41     67.48 o
  -2   8   1     6850.68     6498.48    243.76 o
  -1   8   1     6195.89     5896.76    200.76 o
   0   8   1     4889.37     4852.85    186.13 o
   1   8   1      905.84      952.15     70.62 o
   2   8   1     3564.17     3477.23    162.75 o
   3   8   1     4242.23     4377.12    145.60 o
   4   8   1       11.27       -9.54     47.66 o
   5   8   1      116.99       62.50     82.46 o
  -9   9   1      327.86      820.53    261.20 o
  -8   9   1     1736.60     2133.16    238.07 o
  -7   9   1        4.32      -63.12    113.30 o
  -6   9   1      795.40     1015.00    150.98 o
  -5   9   1     2938.09     2805.73    207.63 o
  -4   9   1     1157.74      943.68    107.51 o
  -3   9   1      181.21      101.14     78.05 o
  -2   9   1     1543.14     1460.62    116.05 o
  -1   9   1     3494.96     2946.24    460.80 o
   0   9   1     2842.79     2648.28    212.29 o
   1   9   1      764.58      810.45    151.01 o
   2   9   1     1260.56     1173.10    211.64 o
   3   9   1     1556.94     1914.23    390.04 o
   4   9   1       65.51       53.41    209.49 o
   5   9   1       20.13       13.68    213.53 o
  -8  10   1     1172.33     1527.39    191.15 o
  -7  10   1       17.90      -10.57    115.53 o
  -6  10   1      326.34      336.10    121.82 o
  -5  10   1     3322.11     3397.77    218.45 o
  -4  10   1       92.00       96.76     90.11 o
  -3  10   1       46.45      -49.27     82.13 o
  -2  10   1     1288.35     1214.46    116.82 o
  -1  10   1     1428.16     1507.97    127.54 o
   0  10   1     1172.42     1196.75    117.76 o
   1  10   1      418.65      426.22     95.34 o
   2  10   1      698.24      849.77    110.50 o
   3  10   1     1174.95     1603.67    217.42 o
   4  10   1      107.78       18.10    224.04 o
  -8  11   1     1132.08     1234.38    179.46 o
  -7  11   1       73.43      151.60    124.61 o
  -6  11   1       51.18     -100.11    101.92 o
  -5  11   1     2614.83     2738.20    198.36 o
  -4  11   1      780.32      846.22    109.26 o
  -3  11   1        1.48      -14.47     82.28 o
  -2  11   1      863.61      836.12    109.84 o
  -1  11   1      604.51      688.44    103.13 o
   0  11   1     1513.40     1731.22    131.07 o
   1  11   1      305.21      363.22     95.40 o
   2  11   1      946.91     1276.17    154.31 o
   3  11   1     1047.89     1212.56    285.91 o
  -8  12   1     1462.15     1223.81    182.13 o
  -7  12   1       73.41       76.61    119.27 o
  -6  12   1      176.10      144.95    113.92 o
  -5  12   1     2959.24     3029.03    177.37 o
  -4  12   1     1270.03     1194.94    232.72 o
  -3  12   1      363.16      352.64     90.22 o
  -2  12   1     1563.10     1463.95    125.07 o
  -1  12   1     2342.50     2443.36    149.46 o
   0  12   1     1908.27     2124.53    144.47 o
   1  12   1       95.03      224.52     78.03 o
   2  12   1     1183.77     1293.52    290.89 o
  -7  13   1      119.17      199.67    123.49 o
  -6  13   1      412.62      295.93    120.32 o
  -5  13   1     4050.76     3963.27    202.47 o
  -4  13   1     1147.16     1026.58    218.07 o
  -3  13   1      115.60      152.48    114.07 o
  -2  13   1     2565.93     2466.42    232.13 o
  -1  13   1     1540.95     1629.09    135.27 o
   0  13   1     1104.16     1406.63    148.93 o
   1  13   1       25.83      -20.02    242.45 o
  -6  14   1      268.13      242.64    115.60 o
  -5  14   1     1840.97     2063.05    392.65 o
  -4  14   1     1114.33     1088.70    244.28 o
  -3  14   1      126.00      143.38     82.35 o
  -2  14   1     1194.71     1444.10    131.39 o
  -1  14   1     1102.79     1399.67    126.78 o
   0  14   1     1546.27     2109.60    137.77 o
   1 -15   2      993.67     1244.77    316.76 o
   2 -15   2       61.80       52.31     56.21 o
   3 -15   2      358.82      364.54     88.94 o
   4 -15   2     1576.77     1698.48    296.42 o
   5 -15   2      373.11      522.98    141.59 o
  -1 -14   2      270.76      386.46    268.94 o
   0 -14   2      494.24      617.22    265.58 o
   1 -14   2      547.54      799.55     88.83 o
   2 -14   2       52.04      433.72    247.05 o
   3 -14   2      213.56      132.81     86.43 o
   4 -14   2     1691.88     1983.78    145.15 o
   5 -14   2       17.31       69.17     86.34 o
   6 -14   2       11.27       57.46     99.37 o
  -2 -13   2      353.17      706.08    276.09 o
  -1 -13   2      352.18      192.27    240.02 o
   0 -13   2      622.96     1096.21    225.75 o
   1 -13   2      880.30      913.63    100.73 o
   2 -13   2        3.85      -13.60     68.89 o
   3 -13   2      735.16      782.50    102.14 o
   4 -13   2     1233.67     1417.51    129.21 o
   5 -13   2       16.45      -52.30     83.38 o
   6 -13   2       12.71       89.17    104.34 o
   7 -13   2      657.87      543.41    142.21 o
  -3 -12   2      446.15      562.44    281.94 o
  -2 -12   2      325.37      332.80    247.86 o
  -1 -12   2      895.39      848.67    250.28 o
   0 -12   2      755.52     1025.72    143.18 o
   1 -12   2     1623.59     1471.21    115.78 o
   2 -12   2       64.24       35.55     73.21 o
   3 -12   2      740.55      723.79    101.13 o
   4 -12   2     2712.67     2731.81    158.23 o
   5 -12   2      262.76      217.04    125.45 o
   6 -12   2       11.47        6.59    104.47 o
   7 -12   2     1073.90     1387.23    176.66 o
   8 -12   2      400.38      295.80    127.72 o
  -4 -11   2     2409.45     2321.33    350.83 o
  -3 -11   2     1234.99     1432.19    301.40 o
  -2 -11   2       56.89      -39.92    196.68 o
  -1 -11   2     2261.40     2349.82    129.32 o
   0 -11   2     3254.94     3339.46    162.59 o
   1 -11   2     1289.20     1286.30    112.96 o
   2 -11   2      136.82       66.61     80.34 o
   3 -11   2      545.19      481.20     99.05 o
   4 -11   2     9474.62     9243.75    285.97 o
   5 -11   2     1206.61     1150.37    180.67 o
   6 -11   2       47.07     -119.39     91.47 o
   7 -11   2     2193.88     2423.56    206.26 o
   8 -11   2     1333.71     1457.06    184.31 o
  -5 -10   2        4.38      118.02    159.37 o
  -4 -10   2     3704.09     4061.63    416.19 o
  -3 -10   2     1461.24     1698.45    280.26 o
  -2 -10   2      701.14      720.07    226.53 o
  -1 -10   2     2138.64     2087.50    130.38 o
   0 -10   2     7127.56     6617.98    216.18 o
   1 -10   2     4772.28     4681.23    177.65 o
   2 -10   2      122.64      223.43     75.63 o
   3 -10   2     4893.81     4723.20    189.72 o
   4 -10   2     8002.24     7763.18    252.27 o
   5 -10   2     1252.19      956.74    139.29 o
   6 -10   2      191.85       63.74    107.64 o
   7 -10   2     3828.38     4170.01    249.16 o
   8 -10   2     1418.28     1548.22    184.12 o
  -5  -9   2        6.69     -120.39    110.62 o
  -4  -9   2     3528.44     3526.99    236.54 o
  -3  -9   2     2787.87     2541.71    218.76 o
  -2  -9   2     2283.52     2085.31     99.50 o
  -1  -9   2     1967.50     1925.77     97.41 o
   0  -9   2     5646.28     5067.77    215.66 o
   1  -9   2     8859.30     8078.60    202.06 o
   2  -9   2        3.67      -22.05     32.74 o
   3  -9   2     1493.82     1477.47    107.32 o
   4  -9   2     7529.59     6732.19    540.43 o
   5  -9   2     3769.33     3741.02    220.87 o
   6  -9   2       47.88      -94.14    103.10 o
   7  -9   2     3342.31     3290.88    227.65 o
   8  -9   2     1752.92     1765.73    193.82 o
   9  -9   2      625.23      918.50    166.84 o
  -6  -8   2      332.36      410.90    158.88 o
  -5  -8   2       31.88      -42.59    123.31 o
  -4  -8   2     4130.62     3912.58    246.99 o
  -3  -8   2     4426.76     4647.00    170.10 o
  -2  -8   2     1532.89     1453.03     82.86 o
  -1  -8   2     2913.95     2803.06    101.79 o
   0  -8   2     5468.80     4813.96    205.94 o
   1  -8   2     7621.74     6345.43    207.52 o
   2  -8   2       62.43       57.70     34.49 o
   3  -8   2      452.79      418.89     71.10 o
   4  -8   2    11400.62    11517.56    297.73 o
   5  -8   2     2413.39     2414.23    186.42 o
   6  -8   2        0.49     -150.92    103.47 o
   7  -8   2     2014.38     2297.08    196.68 o
   8  -8   2     1901.80     2026.71    198.98 o
   9  -8   2      602.37      839.03    161.43 o
  -6  -7   2      687.54      458.97    175.11 o
  -5  -7   2        3.76      -33.02    129.22 o
  -4  -7   2     4085.75     3768.01    252.27 o
  -3  -7   2     3276.65     3513.75    335.01 o
  -2  -7   2     1601.69     1654.55     86.93 o
  -1  -7   2     2868.15     2790.59     96.32 o
   0  -7   2     2203.77     1846.13     97.89 o
   1  -7   2     7902.44     7050.80    151.51 o
   2  -7   2      258.80      260.32     37.36 o
   3  -7   2      553.21      601.42     70.72 o
   4  -7   2    10775.82    10929.06    349.40 o
   5  -7   2     1412.41     1327.59    142.34 o
   6  -7   2       18.04       17.66    107.39 o
   7  -7   2     1883.37     1805.47    176.54 o
   8  -7   2     1377.46     1278.78    170.75 o
   9  -7   2      113.86       99.86    121.88 o
  -7  -6   2      859.71     1203.91    221.00 o
  -6  -6   2      340.55      389.39    162.67 o
  -5  -6   2       15.12       80.09    138.48 o
  -4  -6   2      560.36      791.27    152.35 o
  -3  -6   2     2505.69     2663.93    104.16 o
  -2  -6   2     5308.90     5353.92    139.41 o
  -1  -6   2     5263.41     5000.12    168.01 o
   0  -6   2     5780.34     5201.18    168.39 o
   1  -6   2     6441.57     5574.35    267.32 o
   2  -6   2     1265.26     1225.43     73.14 o
   3  -6   2       59.13       15.59     48.25 o
   4  -6   2     7560.59     7453.31    263.03 o
   5  -6   2      860.80      921.85    124.30 o
   6  -6   2       39.79      105.40    111.80 o
   7  -6   2     1417.50     1201.68    155.83 o
   8  -6   2      988.80      937.71    155.83 o
   9  -6   2      437.10      486.02    140.53 o
  -7  -5   2     1533.45     1609.22    247.98 o
  -6  -5   2      529.31      807.31    183.81 o
  -5  -5   2        0.95        2.59     76.48 o
  -4  -5   2     2165.14     2200.57     83.17 o
  -3  -5   2     2255.41     2262.51     90.47 o
  -2  -5   2     3848.13     4113.56    121.60 o
  -1  -5   2     1649.05     1532.59    131.98 o
   0  -5   2     3656.77     3507.95     92.54 o
   1  -5   2     6636.40     5976.45    126.40 o
   2  -5   2      474.55      596.45     42.05 o
   3  -5   2      806.47      983.10     90.04 o
   4  -5   2     5697.98     5787.32    225.04 o
   5  -5   2      759.55      820.50    118.77 o
   6  -5   2      443.04      493.54    125.30 o
   7  -5   2     2002.50     2114.57    186.17 o
   8  -5   2      665.19      713.92    145.26 o
   9  -5   2      961.01      941.57    159.06 o
  -8  -4   2      370.72      354.25    180.58 o
  -7  -4   2     2155.50     2512.42    274.29 o
  -6  -4   2     2284.20     2246.92    126.23 o
  -5  -4   2        8.12       19.06     71.01 o
  -4  -4   2     7424.65     7561.43    141.09 o
  -3  -4   2     5322.33     5697.96    254.89 o
  -2  -4   2     5064.81     5533.93    202.50 o
  -1  -4   2      910.02      751.86     61.22 o
   0  -4   2     6347.10     6043.25    124.36 o
   1  -4   2    30029.66    31302.98    492.32 o
   2  -4   2     2746.56     2724.52     83.56 o
   3  -4   2     2035.29     2213.32    128.34 o
   4  -4   2    14804.05    14818.32    424.15 o
   5  -4   2     3562.41     3623.12    197.06 o
   6  -4   2      142.26      185.80    110.44 o
   7  -4   2     4279.67     4809.13    272.23 o
   8  -4   2     1830.33     1715.12    186.73 o
   9  -4   2      808.43      947.35    164.16 o
  -8  -3   2      652.06      554.79    187.17 o
  -7  -3   2     4588.99     4823.61    325.52 o
  -6  -3   2     2382.60     2587.19    139.69 o
  -5  -3   2       10.02      -88.78     65.46 o
  -4  -3   2    13259.26    14057.19    301.71 o
  -3  -3   2    14346.08    14768.25    215.83 o
  -2  -3   2     4840.55     4949.31    249.01 o
  -1  -3   2       96.52      147.37     63.67 o
   0  -3   2    19467.69    19850.78    320.21 o
   1  -3   2    44272.16    50892.82   1667.52 o
   2  -3   2      772.95      902.09     54.63 o
   3  -3   2      850.93      810.73     83.08 o
   4  -3   2    24309.47    26633.60    687.68 o
   5  -3   2     7016.89     7452.87    279.82 o
   6  -3   2      321.41      302.58    115.66 o
   7  -3   2     3398.47     3580.96    216.15 o
   8  -3   2     2690.86     2828.06    217.33 o
   9  -3   2     1420.61     1461.16    184.50 o
  -8  -2   2      658.58      584.70    192.52 o
  -7  -2   2     6676.52     6721.27    215.59 o
  -6  -2   2     1942.20     1923.21    125.39 o
  -5  -2   2      203.74      113.35     68.02 o
  -4  -2   2    16202.82    16770.43    361.59 o
  -3  -2   2    14816.58    15971.62    322.01 o
  -2  -2   2     5705.90     5879.94    130.81 o
  -1  -2   2     9840.31    10073.86    315.20 o
   0  -2   2    43664.42    48499.84    733.25 o
   1  -2   2    29750.03    34192.12    638.14 o
   2  -2   2     2540.27     2539.25     96.51 o
   3  -2   2     4422.48     5018.56    185.37 o
   4  -2   2    21129.13    23885.51    628.17 o
   5  -2   2     6993.18     7191.95    268.32 o
   6  -2   2      681.19      662.18    126.67 o
   7  -2   2     3602.20     3553.48    219.07 o
   8  -2   2     2518.82     2485.74    200.10 o
   9  -2   2     2049.91     2289.37    207.56 o
  -9  -1   2       87.77      158.63    163.48 o
  -8  -1   2      239.86      262.00     84.30 o
  -7  -1   2     4660.55     4674.80    181.87 o
  -6  -1   2     4221.48     4036.44    274.97 o
  -5  -1   2      824.66      851.04     99.31 o
  -4  -1   2     8921.06     8741.54    205.23 o
  -3  -1   2    10374.70    10423.67    218.26 o
  -2  -1   2    35441.43    38295.38    681.54 o
  -1  -1   2    12620.95    13143.62    384.10 o
   0  -1   2     6118.39     7045.78    139.72 o
   1  -1   2     9245.82    10896.18    214.78 o
   2  -1   2     5516.34     5904.52    123.14 o
   3  -1   2     6168.11     6836.72    144.25 o
   4  -1   2    12201.48    12506.44    369.24 o
   5  -1   2     4003.44     3882.36    195.81 o
   6  -1   2      539.36      499.82    124.80 o
   7  -1   2     2008.36     1983.06    171.31 o
   8  -1   2     2131.17     2266.11    195.44 o
  -9   0   2        7.41      -14.30    130.71 o
  -8   0   2       91.45      238.43     87.99 o
  -7   0   2     5579.36     5421.42    193.36 o
  -6   0   2     3463.06     3444.48    174.11 o
  -5   0   2      319.00      251.59     65.26 o
  -4   0   2     9491.67     9607.54    219.60 o
  -3   0   2     5229.17     5002.82    127.16 o
  -2   0   2     4879.59     4836.32    119.97 o
  -1   0   2      120.52      142.60     38.74 o
   0   0   2      220.26      287.15     23.95 o
   1   0   2    52989.16    61743.00   1082.29 o
   2   0   2    11862.07    13671.98    362.65 o
   3   0   2      618.54      708.36     89.20 o
   4   0   2    10279.55    10288.86    206.20 o
   5   0   2     3812.36     3976.07    203.46 o
   6   0   2      269.82      369.43    116.16 o
   7   0   2     1668.26     1558.35    162.17 o
   8   0   2      962.13      865.70    147.19 o
  -9   1   2      109.36      169.28     85.57 o
  -8   1   2       40.64       76.21     84.12 o
  -7   1   2     3691.68     3833.21    166.38 o
  -6   1   2     1208.62     1532.54    110.27 o
  -5   1   2      925.67      987.33    104.84 o
  -4   1   2     8442.28     8336.56    197.85 o
  -3   1   2    10045.56    10048.42    213.31 o
  -2   1   2     4676.16     4595.42    118.26 o
  -1   1   2     9156.48     9554.91    190.39 o
   0   1   2     2295.55     2226.60     92.74 o
   1   1   2     4310.24     4106.72    179.24 o
   2   1   2      104.27      142.58     51.18 o
   3   1   2      246.45      220.31     63.99 o
   4   1   2     6723.41     6692.86    158.41 o
   5   1   2     1874.32     1800.25     96.97 o
   6   1   2      293.68      201.41    109.50 o
   7   1   2     1276.93     1302.85    155.39 o
   8   1   2      511.36      498.39    127.23 o
  -9   2   2       34.81      139.50     93.28 o
  -8   2   2      340.63      326.81    102.13 o
  -7   2   2     1234.16     1313.16    118.29 o
  -6   2   2     1870.54     1935.74    162.30 o
  -5   2   2     1773.90     1706.41    135.00 o
  -4   2   2     4513.51     4693.53    138.05 o
  -3   2   2     4422.20     4277.68    120.16 o
  -2   2   2    11401.95    11673.90    524.07 o
  -1   2   2     8623.05     8927.09    161.63 o
   0   2   2     1324.90     1217.70    112.83 o
   1   2   2     8948.30     9142.43    263.40 o
   2   2   2     3138.44     3218.13    137.24 o
   3   2   2       16.91       19.46     57.08 o
   4   2   2     6418.84     6826.32    251.22 o
   5   2   2      999.58     1006.51     85.26 o
   6   2   2      578.39      629.40     79.25 o
   7   2   2      816.18      892.75    140.97 o
   8   2   2      818.43      833.18    143.89 o
  -9   3   2       24.05      118.11     86.03 o
  -8   3   2       68.02       19.47     81.07 o
  -7   3   2     1667.09     1781.67    126.57 o
  -6   3   2     2692.94     2567.51    183.94 o
  -5   3   2     1127.04     1355.64    123.49 o
  -4   3   2     6541.08     6443.96    168.72 o
  -3   3   2     8001.55     8136.72    184.49 o
  -2   3   2     6467.54     6697.30    178.84 o
  -1   3   2      320.41      306.06     44.17 o
   0   3   2     4079.57     3805.04    123.49 o
   1   3   2    14395.30    14550.26    313.59 o
   2   3   2      225.08      210.74     63.30 o
   3   3   2       58.99       98.93     65.60 o
   4   3   2     7465.41     7740.09    279.20 o
   5   3   2     2249.93     2228.21    186.86 o
   6   3   2     1377.28     1335.34    212.35 o
   7   3   2     1073.10     1358.06    161.61 o
  -9   4   2      396.23      408.43     97.19 o
  -8   4   2      341.47      231.64    128.56 o
  -7   4   2     7624.87     7811.70    236.36 o
  -6   4   2     4480.75     4719.27    237.16 o
  -5   4   2     1179.98     1214.61    125.67 o
  -4   4   2     2928.11     2484.25    101.17 o
  -3   4   2    10246.28     9765.19    213.64 o
  -2   4   2    15488.07    15430.86    261.81 o
  -1   4   2        4.44      -37.63     41.69 o
   0   4   2     9126.04     8859.31    216.86 o
   1   4   2    19684.96    19545.86    411.09 o
   2   4   2     2510.68     2338.37    136.49 o
   3   4   2       10.23       10.88     72.50 o
   4   4   2    10358.08    11141.72    365.38 o
   6   4   2      400.49      432.39    108.38 o
   7   4   2      828.84      756.20    142.65 o
  -9   5   2      289.44      322.49     94.59 o
  -8   5   2      360.46      340.33    137.30 o
  -7   5   2     7725.84     8165.50    240.80 o
  -6   5   2     5783.31     5467.21    184.96 o
  -5   5   2     1300.22     1430.28     96.57 o
  -4   5   2     6658.85     6484.82    170.84 o
  -3   5   2    29741.87    31979.52   1279.34 o
  -2   5   2    13723.68    13017.01    229.52 o
  -1   5   2      110.43       88.70     74.77 o
   0   5   2     5100.74     4869.74    159.71 o
   1   5   2    24418.16    24148.32    507.33 o
   2   5   2     3800.45     3864.23    154.31 o
   3   5   2       41.64       40.54     87.24 o
   4   5   2    10147.60    11081.59    373.59 o
   5   5   2     3335.21     3558.89    199.48 o
   6   5   2      750.62      805.19     89.00 o
  -9   6   2      179.50      116.30     86.34 o
  -8   6   2      133.02       41.25     78.79 o
  -7   6   2     7307.81     7603.74    230.25 o
  -6   6   2     3163.12     3161.27    143.37 o
  -5   6   2     1469.32     1401.88     98.42 o
  -4   6   2     3378.90     3159.75    115.71 o
  -3   6   2    15097.97    15490.13    275.40 o
  -2   6   2     6909.43     6493.13    191.91 o
  -1   6   2      607.08      565.11     71.67 o
   0   6   2     4467.11     4209.71    175.23 o
   1   6   2    13479.30    13368.44    327.11 o
   2   6   2     3224.70     3065.38    186.24 o
   3   6   2        5.34      -80.52     70.68 o
   4   6   2     3758.85     3878.50    205.02 o
   5   6   2     2201.07     2528.83    179.15 o
   6   6   2     1698.15     1708.44    107.90 o
  -9   7   2      533.42      563.63     99.54 o
  -8   7   2       12.95      -17.06     71.47 o
  -7   7   2     4154.06     4449.58    171.07 o
  -6   7   2     2169.11     2406.00    131.29 o
  -5   7   2     1169.35     1108.40    167.40 o
  -4   7   2     2380.98     2307.06    103.26 o
  -3   7   2     5284.74     4916.25    119.00 o
  -2   7   2     9718.76     9518.25    255.73 o
  -1   7   2      156.41      164.59     69.11 o
   0   7   2     2214.07     2235.85     77.59 o
   1   7   2     7166.11     6936.82    169.14 o
   2   7   2     1826.73     1772.75    155.11 o
   3   7   2      281.24      159.06     86.59 o
   4   7   2     2424.51     1541.69    188.41 o
   5   7   2     1041.15     1202.34    209.96 o
   6   7   2      481.59      332.68    131.20 o
  -9   8   2      248.75      319.48     84.72 o
  -8   8   2       48.95       54.93     70.99 o
  -7   8   2     2623.21     2623.55    292.26 o
  -6   8   2     2190.68     2088.10    118.88 o
  -5   8   2      969.78      925.29    103.50 o
  -4   8   2      523.89      575.50     56.97 o
  -3   8   2     1939.56     1839.82    124.91 o
  -2   8   2     4678.59     4512.39    181.60 o
  -1   8   2       29.21      131.75     79.18 o
   0   8   2      141.15      126.07     81.58 o
   1   8   2     4547.37     4637.84    198.33 o
   2   8   2     1192.55     1107.29    119.99 o
   3   8   2        0.45      -59.49     67.15 o
   4   8   2     1540.99     1835.98    145.63 o
   5   8   2      689.80      726.97    232.94 o
  -9   9   2       38.12      -13.56    125.67 o
  -8   9   2       11.53       82.39    133.01 o
  -7   9   2     1793.24     1798.63    185.93 o
  -6   9   2      967.50      954.94    150.98 o
  -5   9   2      368.27      267.63    116.34 o
  -4   9   2     1259.01     1258.26    117.20 o
  -3   9   2     1594.35     1403.46    121.32 o
  -2   9   2     3426.66     2890.53    403.50 o
  -1   9   2        7.46      -40.03     82.59 o
   0   9   2      261.46      187.52     91.56 o
   1   9   2     2741.18     2872.71    188.51 o
   2   9   2      755.11      737.09    105.92 o
   3   9   2       11.29       22.47     79.63 o
   4   9   2     1280.38     1687.77    169.57 o
  -8  10   2        0.85       -8.77    119.14 o
  -7  10   2      820.79      903.01    161.05 o
  -6  10   2     2135.47     2270.09    198.73 o
  -5  10   2     1100.04     1173.07    147.00 o
  -4  10   2     2695.55     2556.02    202.22 o
  -3  10   2      958.05      932.08    113.55 o
  -2  10   2     2440.61     2232.39    147.27 o
  -1  10   2       89.57       95.52     86.17 o
   0  10   2      664.22      646.00    103.59 o
   1  10   2     1894.91     1960.01    141.27 o
   2  10   2      472.88      544.41    105.36 o
   3  10   2       71.16      279.81     74.97 o
   4  10   2      886.61      780.51    258.68 o
  -8  11   2        1.74      141.53    125.86 o
  -7  11   2     1087.07     1052.25    168.83 o
  -6  11   2     1535.12     1455.13    169.57 o
  -5  11   2     1010.45     1008.10    144.51 o
  -4  11   2      570.85      701.69    109.42 o
  -3  11   2     2629.41     2298.77    148.70 o
  -2  11   2     4733.88     4659.64    199.76 o
  -1  11   2        5.42       88.66     79.61 o
   0  11   2      644.58      848.59    156.26 o
   1  11   2     3255.83     3339.27    174.14 o
   2  11   2      826.59     1124.39    148.58 o
   3  11   2       10.87      -67.28    214.03 o
  -7  12   2     1973.33     1975.91    200.35 o
  -6  12   2     1940.60     1888.29    186.92 o
  -5  12   2      966.15      722.25    134.69 o
  -4  12   2      321.86      383.56    101.21 o
  -3  12   2     3000.71     2898.10    272.55 o
  -2  12   2     2541.82     2630.79    161.92 o
  -1  12   2        4.83      -79.38     74.92 o
   0  12   2      168.71      209.01     90.68 o
   1  12   2     2834.22     3101.76    168.76 o
   2  12   2     1110.33     1650.01    309.61 o
  -7  13   2     1370.69     1451.71    179.64 o
  -6  13   2     2053.74     2444.89    204.14 o
  -5  13   2     1059.47     1018.05    151.85 o
  -4  13   2      290.22      273.29     95.75 o
  -3  13   2     2210.92     2115.26    157.85 o
  -2  13   2     2927.41     2976.10    249.01 o
  -1  13   2      166.35      148.76     89.32 o
   0  13   2      230.08      250.05     81.98 o
  -5  14   2      488.26      680.20    115.16 o
  -4  14   2      135.18      616.60    267.26 o
  -3  14   2     1041.42      918.88    115.73 o
  -2  14   2     1664.15     1955.18    141.87 o
  -1  14   2       67.38      242.04    173.12 o
   0 -15   3       47.34      -11.63    249.48 o
   1 -15   3       63.19      199.85    258.55 o
   2 -15   3      920.40     1238.17    100.64 o
   3 -15   3      444.86      464.37    222.21 o
   4 -15   3       37.92       65.87     76.01 o
   5 -15   3      245.61      416.88    213.32 o
  -1 -14   3      480.47      665.48    261.17 o
   0 -14   3        4.52      -96.26    220.19 o
   1 -14   3      163.81      168.45    234.80 o
   2 -14   3      861.63      936.35    103.18 o
   3 -14   3      457.04      574.01     98.54 o
   4 -14   3       90.07      182.97     86.91 o
   5 -14   3      747.22     1047.21    230.82 o
   6 -14   3      371.61      316.38    112.24 o
  -2 -13   3      165.88      181.51    248.67 o
  -1 -13   3     1102.49     1423.54    286.35 o
   0 -13   3      206.55      357.98    233.87 o
   1 -13   3      307.80      333.53     73.20 o
   2 -13   3     2018.88     2139.11    216.15 o
   3 -13   3      430.34      616.76    110.84 o
   4 -13   3       54.51      143.59     85.93 o
   5 -13   3      908.73      854.83    124.58 o
   6 -13   3     1283.27     1198.32    158.50 o
   7 -13   3      430.64      575.62    143.27 o
  -3 -12   3      218.10      -97.13    247.30 o
  -2 -12   3     1081.02     1124.32    282.00 o
  -1 -12   3     2320.32     2484.75    302.70 o
   0 -12   3      107.51      191.84     65.21 o
   1 -12   3       49.30       31.32     67.77 o
   2 -12   3     3588.46     3371.62    264.31 o
   3 -12   3     1992.92     1918.22    135.30 o
   4 -12   3      541.91      565.72     98.94 o
   5 -12   3     1187.28     1135.38    136.21 o
   6 -12   3     2560.78     2915.55    206.88 o
   7 -12   3     1138.59     1384.37    168.08 o
   8 -12   3      107.58      222.43    127.54 o
  -4 -11   3     2257.14     2552.46    361.40 o
  -3 -11   3      452.07      464.01    251.96 o
  -2 -11   3     3427.48     3244.43    338.33 o
  -1 -11   3     5330.77     5027.57    424.33 o
   0 -11   3      395.38      501.11     83.69 o
   1 -11   3      711.20      761.32    216.43 o
   2 -11   3     7098.71     6769.96    225.09 o
   3 -11   3     2269.64     2427.27    146.81 o
   4 -11   3      440.37      421.04     98.40 o
   5 -11   3     1876.88     1965.63    136.65 o
   6 -11   3     2728.65     3086.42    211.67 o
   7 -11   3     2226.66     2515.46    208.87 o
   8 -11   3        6.67        4.54    122.25 o
  -4 -10   3     1792.96     1612.58    197.40 o
  -3 -10   3      388.93      529.34    109.64 o
  -2 -10   3     2319.70     2189.30    155.12 o
  -1 -10   3     7508.66     7567.20    189.61 o
   0 -10   3      982.53      899.16     82.81 o
   1 -10   3      431.09      513.37    105.89 o
   2 -10   3    10545.12     9532.07    206.91 o
   3 -10   3     3251.14     3152.86    153.18 o
   4 -10   3     1844.02     1751.14    155.30 o
   5 -10   3     1332.72     1313.98    154.59 o
   6 -10   3     4733.34     4428.88    244.38 o
   7 -10   3     2726.38     2721.60    215.96 o
   8 -10   3       41.61      -14.86    109.38 o
  -6  -9   3      539.39      531.85    170.88 o
  -5  -9   3      811.33      725.92    168.51 o
  -4  -9   3     1107.59     1063.26    160.49 o
  -3  -9   3       85.13       49.09     82.29 o
  -2  -9   3     2171.09     2092.79    101.80 o
  -1  -9   3     7524.54     7295.81    178.62 o
   0  -9   3      230.71      230.13     53.65 o
   1  -9   3       36.17       39.73     43.65 o
   2  -9   3     7423.17     6628.40    159.26 o
   3  -9   3     2626.01     2442.94     98.24 o
   4  -9   3     1887.33     1906.77    129.12 o
   5  -9   3     3078.50     2956.09    206.51 o
   6  -9   3     3165.29     3567.47    223.73 o
   7  -9   3     2418.68     2592.76    204.64 o
   8  -9   3        6.81      -94.39    107.64 o
  -6  -8   3      584.46      583.33    171.19 o
  -5  -8   3      992.96      894.37    176.78 o
  -4  -8   3     2591.50     2468.58    214.16 o
  -3  -8   3       40.93     -103.35    109.01 o
  -2  -8   3     1085.63     1109.28    100.33 o
  -1  -8   3     6319.79     6122.26    152.13 o
   0  -8   3     1198.19     1099.42     78.68 o
   1  -8   3       97.35       84.94     56.96 o
   2  -8   3     4943.28     4316.96    167.54 o
   3  -8   3     2071.85     2080.95     89.06 o
   4  -8   3      745.60      644.75     88.49 o
   5  -8   3     1497.68     1566.31    152.72 o
   6  -8   3      270.80      427.26    125.48 o
   7  -8   3     2253.83     2314.06    193.39 o
   8  -8   3        7.97       -2.74    110.93 o
   9  -8   3      398.21      625.87    148.18 o
  -7  -7   3      190.71      298.85    165.16 o
  -6  -7   3      391.73      589.92    178.59 o
  -5  -7   3     1589.97     1713.31    207.50 o
  -4  -7   3     2429.18     2255.36    202.15 o
  -3  -7   3       78.76      131.33     46.61 o
  -2  -7   3     1222.00     1218.96     71.00 o
  -1  -7   3     9764.27     9366.04    308.84 o
   0  -7   3     1046.80     1006.71     57.32 o
   1  -7   3       25.09       75.10     35.32 o
   2  -7   3     3948.29     3636.06    107.69 o
   3  -7   3     3522.80     3626.78    111.58 o
   4  -7   3     1183.67     1150.13    118.64 o
   5  -7   3     1074.45     1249.56    136.74 o
   6  -7   3      898.60      965.26    144.51 o
   7  -7   3     2841.91     2966.35    208.31 o
   8  -7   3        6.25     -145.13    107.33 o
   9  -7   3      376.52      257.06    125.73 o
  -7  -6   3       89.80      238.59    166.03 o
  -6  -6   3      954.58     1013.20    201.47 o
  -5  -6   3     1157.38     1389.47    200.97 o
  -4  -6   3     1680.63     1529.87     76.77 o
  -3  -6   3        4.02      -10.21     40.05 o
  -2  -6   3     2209.17     2204.82     97.47 o
  -1  -6   3     7299.98     6897.11    145.79 o
   0  -6   3      425.41      424.33     47.40 o
   1  -6   3      335.10      393.93     40.88 o
   2  -6   3     7202.56     7202.47    191.78 o
   3  -6   3     2105.95     1928.91     84.16 o
   4  -6   3     3446.20     3428.99    180.45 o
   5  -6   3     1393.17     1592.80    147.81 o
   6  -6   3     2354.23     2427.85    201.97 o
   7  -6   3     1462.50     1425.66    163.35 o
   8  -6   3       20.73       68.96    113.86 o
   9  -6   3      143.58       59.01    120.45 o
  -7  -5   3      143.43      285.48    170.01 o
  -6  -5   3     1534.26     1523.53    214.40 o
  -5  -5   3     1121.43     1409.12    196.37 o
  -4  -5   3     5600.66     5844.29    165.11 o
  -3  -5   3      239.25      316.82     54.41 o
  -2  -5   3     2726.73     2636.66    158.50 o
  -1  -5   3    12144.14    12051.26    396.35 o
   0  -5   3    10423.12     9890.53    184.65 o
   1  -5   3      197.09      205.21     34.67 o
   2  -5   3    17689.27    18986.69    516.70 o
   3  -5   3     6628.16     6529.40    174.08 o
   4  -5   3     2577.64     2315.98    152.10 o
   5  -5   3     3416.10     3159.61    196.37 o
   6  -5   3     5916.19     6206.36    283.05 o
   7  -5   3     1985.02     2035.42    186.36 o
   8  -5   3        3.34       40.29    118.08 o
   9  -5   3       74.46      210.67    128.66 o
  -8  -4   3     1525.83     1639.13    246.68 o
  -7  -4   3      554.87      518.29    188.72 o
  -6  -4   3     1033.14     1311.80    195.94 o
  -5  -4   3     5411.99     5575.47    272.83 o
  -4  -4   3    14344.54    15569.64    325.29 o
  -3  -4   3      138.32      120.10     42.06 o
  -2  -4   3     2771.98     2255.17    151.79 o
  -1  -4   3    36474.88    35674.48   1001.70 o
   0  -4   3     5431.27     5009.82    109.89 o
   1  -4   3      591.10      561.18     41.90 o
   2  -4   3    17416.25    18154.08    304.87 o
   3  -4   3    14810.10    15757.92    326.66 o
   4  -4   3     3488.11     3443.41    173.43 o
   5  -4   3      947.53     1009.41    128.59 o
   6  -4   3     5629.13     5482.31    257.81 o
   7  -4   3     6074.59     6230.06    282.31 o
   8  -4   3       38.95      -99.99    115.53 o
   9  -4   3      710.31      825.16    162.36 o
  -8  -3   3     2253.33     2144.05    263.53 o
  -7  -3   3     1316.75     1319.20    212.54 o
  -6  -3   3     3383.62     2961.61    139.66 o
  -5  -3   3     9899.74     9109.68    424.61 o
  -4  -3   3    10029.80     9783.63    290.89 o
  -3  -3   3      715.51      809.47     51.59 o
  -2  -3   3     4098.66     4264.22    199.48 o
  -1  -3   3    43281.32    43884.49   1209.82 o
   0  -3   3     7846.79     8040.59    151.94 o
   1  -3   3      190.80      308.55     67.85 o
   2  -3   3    13461.72    14853.08    395.48 o
   3  -3   3    17695.09    19677.25    518.60 o
   4  -3   3     6810.93     6976.00    254.45 o
   5  -3   3     1537.17     1647.21    143.52 o
   6  -3   3     6949.36     6584.37    281.00 o
   7  -3   3     6730.90     6279.30    288.15 o
   8  -3   3       87.15       77.17    116.84 o
   9  -3   3      443.29      503.43    143.27 o
  -8  -2   3     2104.64     2104.07    252.27 o
  -7  -2   3     1163.94     1155.66    193.01 o
  -6  -2   3     2240.79     2332.59    132.68 o
  -5  -2   3     5014.02     5037.69    159.84 o
  -4  -2   3    16067.27    16206.56    505.23 o
  -3  -2   3      612.52      640.27     51.39 o
  -2  -2   3    11402.85    12023.59    389.88 o
  -1  -2   3    44635.11    46312.77   1267.46 o
   0  -2   3      130.30      159.88     31.93 o
   1  -2   3      246.30      293.95     38.68 o
   2  -2   3    10398.58    11322.31    178.12 o
   3  -2   3    17616.49    18922.35    321.83 o
   4  -2   3     5711.22     5606.99    220.81 o
   5  -2   3     2472.34     2310.76    170.75 o
   6  -2   3     3478.67     3135.42    204.58 o
   7  -2   3     3021.56     2784.22    199.29 o
   8  -2   3       74.93      158.69    125.42 o
  -9  -1   3     1180.72     1120.65    219.57 o
  -8  -1   3      823.73      857.68    190.22 o
  -7  -1   3      507.91      456.98     86.22 o
  -6  -1   3      286.56      261.14     79.91 o
  -5  -1   3     2890.00     2607.72    114.87 o
  -4  -1   3     7192.63     6926.74    170.39 o
  -3  -1   3      462.73      608.31     47.30 o
  -2  -1   3      793.54      761.42     52.20 o
  -1  -1   3    50580.70    53943.48   1949.42 o
   0  -1   3     5101.97     5486.44    128.23 o
   1  -1   3      211.10      187.81     38.76 o
   2  -1   3    10469.45    11510.40    242.51 o
   3  -1   3     8534.34     8910.39    178.52 o
   4  -1   3     5172.26     4995.27    171.75 o
   5  -1   3     2164.65     1944.32    163.79 o
   6  -1   3     1440.08     1536.59    159.06 o
   7  -1   3     2851.61     2642.44    196.75 o
   8  -1   3      177.17       83.70    118.15 o
  -9   0   3      777.00      695.95    185.43 o
  -8   0   3     1000.00     1042.30    106.21 o
  -7   0   3     1498.19     1557.82    115.19 o
  -6   0   3      241.18      244.19     77.22 o
  -5   0   3     3169.14     2968.97    119.78 o
  -4   0   3     7003.41     6934.26    173.19 o
  -3   0   3      276.19      243.57     42.74 o
  -2   0   3      350.31      470.29     46.19 o
  -1   0   3     8706.42     9262.15    194.86 o
   0   0   3     4517.43     4926.44    124.78 o
   1   0   3     9726.73    11242.14    231.38 o
   2   0   3     2916.59     2774.70    126.85 o
   3   0   3      285.52      405.43     73.62 o
   4   0   3     8109.74     8029.92    178.87 o
   5   0   3      857.46      813.37     79.81 o
   6   0   3     1413.74     1299.61    151.41 o
   7   0   3     2411.48     2282.09    187.29 o
   8   0   3       10.13       47.82    110.56 o
  -9   1   3     1200.43     1396.62    211.86 o
  -8   1   3     1844.00     1911.57    129.04 o
  -7   1   3      820.29      774.16    100.52 o
  -6   1   3      632.33      525.68     85.19 o
  -5   1   3     2377.77     2248.82    108.37 o
  -4   1   3    13557.74    13790.17    290.17 o
  -3   1   3       37.61       -5.78     36.45 o
  -2   1   3     2114.30     2075.94     82.77 o
  -1   1   3    11174.19    11631.24    238.16 o
   0   1   3    10790.88    11929.51    373.22 o
   1   1   3      483.21      563.56     46.54 o
   2   1   3     2137.44     1946.99    112.30 o
   3   1   3     1550.89     1298.06    110.44 o
   4   1   3     7081.39     6832.05    167.88 o
   5   1   3      608.85      470.15     75.92 o
   6   1   3     1506.04     1383.40     98.59 o
   7   1   3     1787.17     1910.18    178.40 o
   8   1   3       12.36      -94.02    103.04 o
  -9   2   3     1883.56     2054.43    140.89 o
  -8   2   3      496.89      449.73     93.62 o
  -7   2   3      778.01      758.39    102.99 o
  -6   2   3      339.00      440.74     82.28 o
  -5   2   3     4481.46     4456.68    145.39 o
  -4   2   3     8863.62     8624.69    203.67 o
  -3   2   3      439.69      547.07     53.29 o
  -2   2   3     2274.78     2239.40    108.82 o
  -1   2   3    14558.31    13825.76    515.51 o
   0   2   3    11546.09    12164.88    211.50 o
   1   2   3      327.97      317.03     36.46 o
   2   2   3    16833.56    17950.26    480.92 o
   3   2   3     5601.26     5565.64    213.85 o
   4   2   3     4254.33     4588.19    212.29 o
   5   2   3      609.62      638.79     85.60 o
   6   2   3     1738.58     1665.21    105.37 o
   7   2   3     2447.87     2286.63    194.69 o
  -9   3   3     2311.45     2437.34    147.63 o
  -8   3   3     1663.65     1629.05    177.38 o
  -7   3   3     3095.76     2936.80    208.00 o
  -6   3   3     1624.94     1579.53    107.67 o
  -5   3   3     3912.33     3716.70    133.91 o
  -4   3   3    11893.80    11809.85    261.26 o
  -3   3   3     4094.01     4531.85    128.95 o
  -2   3   3     4009.63     3795.88    109.90 o
  -1   3   3    28557.07    27565.72    484.51 o
   0   3   3    10482.40    10035.28    184.37 o
   1   3   3       18.61       10.58     43.39 o
   2   3   3     7790.14     8196.14    271.43 o
   3   3   3     4475.06     4399.03    197.06 o
   4   3   3     5391.43     5853.60    246.55 o
   5   3   3       75.67      134.52     71.70 o
   6   3   3     1900.42     1826.67    111.15 o
   7   3   3     3492.55     3545.02    227.46 o
  -9   4   3     2020.16     1976.36    170.63 o
  -8   4   3     4430.04     4144.18    209.80 o
  -7   4   3     3930.58     4000.06    166.74 o
  -6   4   3     2456.22     2256.87    124.56 o
  -5   4   3     5648.84     5463.37    168.71 o
  -4   4   3    18601.02    18621.42    379.11 o
  -3   4   3     2139.29     2236.32    109.97 o
  -2   4   3     1466.28     1293.65     60.53 o
  -1   4   3    35486.51    36224.32    573.35 o
   0   4   3    11943.04    11331.24    265.97 o
   1   4   3      321.81      285.36     61.21 o
   2   4   3     6517.54     6686.34    201.71 o
   3   4   3    11547.57    11828.15    378.75 o
   4   4   3     5309.25     5559.36    249.79 o
   5   4   3      232.47      302.83    105.65 o
   6   4   3     2125.78     1933.36    116.77 o
   7   4   3     3071.16     3036.44    140.90 o
  -9   5   3     2538.16     2283.04    290.24 o
  -8   5   3     3326.34     3470.45    159.75 o
  -7   5   3     3617.64     3381.17    154.24 o
  -6   5   3      519.12      463.62     83.70 o
  -5   5   3     8140.55     8267.39    217.54 o
  -4   5   3    13120.93    13380.57    292.25 o
  -3   5   3      124.36      108.23     40.35 o
  -2   5   3       80.41       24.01     29.00 o
  -1   5   3    15683.41    14522.43    256.10 o
   0   5   3     7371.10     6729.51    196.57 o
   1   5   3     2856.45     2747.42    187.01 o
   2   5   3     3831.52     3778.08    162.36 o
   3   5   3     7647.25     7803.64    300.15 o
   4   5   3     3878.39     3982.22    214.84 o
   5   5   3       51.80      -47.82     84.75 o
   6   5   3     1391.38     1568.70    110.80 o
  -9   6   3     1684.61     1871.55    132.71 o
  -8   6   3     1259.92     1111.67    114.51 o
  -7   6   3     1905.97     1898.89    124.48 o
  -6   6   3      216.33      250.63     76.26 o
  -5   6   3     3999.60     3997.12    147.72 o
  -4   6   3     9863.84    10122.91    239.10 o
  -3   6   3      570.76      575.26     47.42 o
  -2   6   3      192.69      132.40    113.95 o
  -1   6   3    14054.38    14323.71    337.00 o
   0   6   3     3963.69     3496.42    151.47 o
   1   6   3     1110.24     1083.07    150.11 o
   2   6   3     3932.21     3962.47    178.90 o
   3   6   3     2764.01     2748.75    152.08 o
   4   6   3     1427.12     1410.07    286.32 o
   5   6   3        0.67        3.98     85.19 o
   6   6   3      376.78      408.54     82.96 o
  -9   7   3      391.57      359.35     95.48 o
  -8   7   3      957.99     1032.66    109.13 o
  -7   7   3     1171.78     1083.81    151.10 o
  -6   7   3        2.71      -19.91     65.23 o
  -5   7   3     1622.12     1713.90    215.31 o
  -4   7   3     6697.45     6654.10    373.19 o
  -3   7   3       45.71       20.45     46.72 o
  -2   7   3       21.22       -8.20     63.48 o
  -1   7   3     6988.43     6527.07    212.45 o
   0   7   3     1680.46     1782.11    123.50 o
   1   7   3      315.94      257.08     87.46 o
   2   7   3     1145.43     1190.56    120.34 o
   3   7   3      819.33      796.48    109.72 o
   4   7   3     2053.71     2080.08    141.24 o
   5   7   3       31.57      193.65    148.15 o
  -9   8   3      437.15      663.35    128.25 o
  -8   8   3      800.98     1024.63    104.89 o
  -7   8   3      422.12      522.67     83.72 o
  -6   8   3        3.77       -6.33     60.51 o
  -5   8   3      413.43      370.11    126.79 o
  -4   8   3     4016.30     3469.47    206.94 o
  -3   8   3      171.46      151.69     83.03 o
  -2   8   3       11.29       16.57     75.25 o
  -1   8   3     3317.92     3204.59    166.04 o
   0   8   3     1314.66     1302.09    122.47 o
   1   8   3      506.02      482.01    102.01 o
   2   8   3      771.12      646.50    204.24 o
   3   8   3     1019.35     1136.32    119.01 o
   4   8   3     2002.56     2047.15    151.57 o
   5   8   3      100.64      418.18    147.53 o
  -9   9   3      525.40      599.50    158.25 o
  -8   9   3      995.57      939.14    170.63 o
  -7   9   3     1589.00     1505.25    179.21 o
  -6   9   3       15.49       -2.61    111.00 o
  -5   9   3     1593.89     1532.61    164.29 o
  -4   9   3     3687.11     3968.17    228.15 o
  -3   9   3      301.02      330.60     96.80 o
  -2   9   3       23.60      -72.46     79.32 o
  -1   9   3     2792.56     2730.01    153.94 o
   0   9   3     1369.60     1380.91    155.33 o
   1   9   3      619.25      588.57    105.39 o
   2   9   3      937.22     1033.35    118.45 o
   3   9   3     1121.71     1245.34    127.17 o
   4   9   3      862.12     1127.83    113.27 o
  -8  10   3     1101.12     1234.45    180.14 o
  -7  10   3     1455.37     1484.23    185.18 o
  -6  10   3        0.53        0.62    100.49 o
  -5  10   3     1954.33     2052.89    179.27 o
  -4  10   3     5454.32     5231.45    214.41 o
  -3  10   3     1551.84     1581.13    132.10 o
  -2  10   3      220.98      203.00     89.15 o
  -1  10   3     5918.69     5880.33    456.45 o
   0  10   3     2232.80     2289.53    147.56 o
   1  10   3      517.80      729.15    110.07 o
   2  10   3      793.66      952.11    138.79 o
   3  10   3     1106.73     1451.45    189.13 o
  -8  11   3     1274.70     1147.89    175.67 o
  -7  11   3     1112.93     1203.73    175.17 o
  -6  11   3       15.46     -139.07     92.71 o
  -5  11   3      713.31      746.00    136.49 o
  -4  11   3     5518.17     5310.65    218.88 o
  -3  11   3     1771.53     1642.20    136.07 o
  -2  11   3      548.75      504.63    173.80 o
  -1  11   3     3728.71     3671.28    183.88 o
   0  11   3     1918.30     2066.45    150.96 o
   1  11   3      622.78      776.56    194.72 o
   2  11   3      490.16      768.22    110.04 o
  -7  12   3     1796.78     1645.41    190.22 o
  -6  12   3       28.13       79.59    113.48 o
  -5  12   3      725.28      444.92    127.41 o
  -4  12   3     3744.79     4328.39    206.01 o
  -3  12   3      912.54      903.91    117.84 o
  -2  12   3        5.25       11.27     80.80 o
  -1  12   3     2180.77     2174.47    211.64 o
   0  12   3     2326.68     2596.93    255.04 o
   1  12   3      569.34      811.75    112.76 o
  -6  13   3        0.81       53.60    111.31 o
  -5  13   3      393.12      353.44    114.98 o
  -4  13   3     2018.92     1926.72    365.88 o
  -3  13   3      627.99      547.28    152.38 o
  -2  13   3       66.49      152.72     99.71 o
  -1  13   3     1821.04     1837.76    140.12 o
   0  13   3     1188.17     1579.32    127.29 o
  -4  14   3     1017.95      992.14    134.56 o
  -3  14   3      226.65      297.27     90.16 o
   3 -16   4       48.76      -37.37    280.44 o
   0 -15   4      565.06      449.21    269.31 o
   1 -15   4      240.81       47.32    257.31 o
   2 -15   4      427.94      380.87    271.86 o
   3 -15   4      148.53       56.45     70.74 o
   4 -15   4      226.24      219.78     82.03 o
   5 -15   4      480.08      545.27    102.69 o
  -2 -14   4      194.73      215.28    275.59 o
  -1 -14   4        6.79       -9.20    222.36 o
   0 -14   4     1193.54     1338.72    295.37 o
   1 -14   4     1087.50      898.47    271.92 o
   2 -14   4      401.71      525.32     85.79 o
   3 -14   4      529.98      609.37    155.21 o
   4 -14   4      683.04      764.53    124.55 o
   5 -14   4     1186.95     1463.41    139.97 o
   6 -14   4        8.58      -43.34     93.27 o
  -3 -13   4     1359.62     1809.69    351.27 o
  -2 -13   4      103.18      -92.03    237.47 o
  -1 -13   4        0.91      -34.88    216.15 o
   0 -13   4     1713.41     1967.33    297.36 o
   1 -13   4     1911.73     2123.63    369.52 o
   2 -13   4     1077.14     1105.58    104.46 o
   3 -13   4      767.73      738.65    140.59 o
   4 -13   4     1388.03     1608.19    131.05 o
   5 -13   4     2855.14     3077.60    177.16 o
   6 -13   4      126.54      243.88    106.58 o
   7 -13   4      497.67      449.45    125.80 o
  -4 -12   4      386.09      569.34    290.45 o
  -3 -12   4     2096.73     2456.14    356.37 o
  -2 -12   4     1134.92     1010.22    264.34 o
  -1 -12   4       15.70       25.74    194.82 o
   0 -12   4     2627.07     2408.82    279.76 o
   1 -12   4     1779.79     1811.35    142.96 o
   2 -12   4     2231.62     2331.30    134.74 o
   3 -12   4     1104.56     1173.20    110.47 o
   4 -12   4     1775.65     1776.46    231.94 o
   5 -12   4     3356.66     3664.98    224.60 o
   6 -12   4      251.92      396.10    119.95 o
   7 -12   4      320.99      233.49    121.88 o
   8 -12   4     2323.61     2160.28    207.63 o
  -4 -11   4      178.88      226.28    243.32 o
  -3 -11   4     3343.81     3367.24    363.83 o
  -2 -11   4     3354.76     3355.74    338.96 o
  -1 -11   4      194.52      201.72    190.34 o
   0 -11   4     4741.25     4704.97    173.47 o
   1 -11   4     5958.25     5493.69    258.49 o
   2 -11   4     1813.71     1758.77    205.62 o
   3 -11   4      611.00      526.87     65.25 o
   4 -11   4     1429.70     1303.74    117.70 o
   5 -11   4     4637.17     4461.52    298.01 o
   6 -11   4      287.58      361.28    118.95 o
   7 -11   4       54.48      181.26    117.03 o
   8 -11   4     2417.18     2579.57    224.67 o
  -5 -10   4       10.71     -156.02    114.48 o
  -4 -10   4      213.28      205.21     97.93 o
  -3 -10   4     2809.14     2611.33    180.08 o
  -2 -10   4     1696.49     1641.05    150.68 o
  -1 -10   4      679.62      664.77     99.03 o
   0 -10   4     3148.37     2987.22    118.27 o
   1 -10   4     6042.10     5250.56    317.81 o
   2 -10   4     2671.72     2294.92    112.03 o
   3 -10   4      469.39      391.29     59.11 o
   4 -10   4     2392.89     2114.69    141.20 o
   5 -10   4     4807.75     4679.29    241.83 o
   6 -10   4      145.39      172.93    108.63 o
   7 -10   4       74.67      115.35    113.86 o
   8 -10   4     1857.27     2009.92    200.41 o
  -6  -9   4     1411.40     1403.02    213.16 o
  -5  -9   4        8.15       61.62    136.74 o
  -4  -9   4      276.53      320.67    131.45 o
  -3  -9   4     1904.56     1987.79    192.52 o
  -2  -9   4     1141.54     1294.90    140.13 o
  -1  -9   4      263.51      281.36     55.62 o
   0  -9   4     2026.46     1905.62     89.12 o
   1  -9   4     2769.52     2545.21    111.74 o
   2  -9   4     2941.90     2685.99    101.81 o
   3  -9   4      518.72      410.07     59.51 o
   4  -9   4      926.88     1011.42    104.29 o
   5  -9   4     1920.01     1621.34    159.50 o
   6  -9   4      296.46      216.95    111.87 o
   7  -9   4        9.44       51.18    107.51 o
   8  -9   4     1147.21     1093.85    161.49 o
  -6  -8   4     1316.44     1363.78    217.58 o
  -5  -8   4        8.10     -102.41    135.50 o
  -4  -8   4       15.03      -35.32    119.33 o
  -3  -8   4     2333.73     2421.88    210.36 o
  -2  -8   4      893.84     1068.08    132.28 o
  -1  -8   4      619.50      671.31     69.02 o
   0  -8   4     1682.96     1608.42     73.50 o
   1  -8   4     3499.39     3425.00    108.91 o
   2  -8   4     4277.25     4002.99    119.86 o
   3  -8   4     1135.35     1334.49     78.98 o
   4  -8   4     1544.91     1625.35    109.64 o
   5  -8   4     2319.39     2213.51    180.33 o
   6  -8   4      695.00      775.10    136.86 o
   7  -8   4      215.81      271.30    122.93 o
   8  -8   4     1189.93     1008.79    160.80 o
  -7  -7   4      407.66      516.92    186.36 o
  -6  -7   4     1243.41     1359.25    217.33 o
  -5  -7   4      397.42      338.09    151.29 o
  -4  -7   4       15.17      -48.75    138.73 o
  -3  -7   4     6206.76     5597.54    283.24 o
  -2  -7   4     1537.48     1797.51    175.85 o
  -1  -7   4     1285.03     1340.97     85.40 o
   0  -7   4     3206.89     2986.59    131.84 o
   1  -7   4     3014.02     2597.90     92.05 o
   2  -7   4     5351.69     4764.18    139.73 o
   3  -7   4      684.88      643.98     55.93 o
   4  -7   4     1386.99     1578.81    135.99 o
   5  -7   4     2707.65     3024.80    198.73 o
   6  -7   4      958.40      881.87    140.03 o
   7  -7   4      114.51      182.19    113.11 o
   8  -7   4     2059.87     1979.20    191.21 o
  -7  -6   4     1133.47     1380.01    225.72 o
  -6  -6   4     3109.01     3319.23    271.99 o
  -5  -6   4       64.18      166.09    148.99 o
  -4  -6   4      938.25     1128.67    172.68 o
  -3  -6   4     8434.64     7760.99    328.82 o
  -2  -6   4     2664.29     2634.30    184.74 o
  -1  -6   4     4225.36     4237.36    233.93 o
   0  -6   4     8169.81     7993.65    196.82 o
   1  -6   4    16033.83    15675.00    278.15 o
   2  -6   4     7615.98     7687.43    164.54 o
   3  -6   4      768.85      832.22     58.36 o
   4  -6   4     3467.21     3507.40    187.98 o
   5  -6   4     7253.74     7297.42    293.19 o
   6  -6   4      630.79      498.39    128.90 o
   7  -6   4       44.05      -10.01    106.02 o
   8  -6   4     2129.80     2232.66    202.03 o
   9  -6   4      951.32     1005.80    161.99 o
  -7  -5   4     1948.87     2183.47    252.65 o
  -6  -5   4     4446.87     4748.31    319.49 o
  -5  -5   4      447.63      464.63    161.55 o
  -4  -5   4      950.24      936.65    154.59 o
  -3  -5   4    16988.30    16207.84    541.92 o
  -2  -5   4     3362.42     3006.21    189.03 o
  -1  -5   4     2677.62     2578.83    185.05 o
   0  -5   4     8966.78     8536.84    165.45 o
   1  -5   4    16201.39    16181.55    279.64 o
   2  -5   4    17539.92    18021.63    309.86 o
   3  -5   4      452.06      459.76     56.21 o
   4  -5   4     6687.23     7095.39    262.66 o
   5  -5   4    11832.01     9377.67    334.11 o
   6  -5   4     1571.46     1344.20    156.33 o
   7  -5   4      187.17      155.77    107.45 o
   8  -5   4     3144.47     3330.24    231.26 o
  -8  -4   4       91.97      221.43    166.77 o
  -7  -4   4     2040.41     2368.22    254.57 o
  -6  -4   4     4407.91     4425.46    298.04 o
  -5  -4   4     1477.13     1465.58    191.77 o
  -4  -4   4      452.47      500.51    130.58 o
  -3  -4   4    13888.06    13935.39    478.93 o
  -2  -4   4     8422.49     7764.16    302.46 o
  -1  -4   4     3194.12     3346.47    192.89 o
   0  -4   4     8715.07     8568.83    163.65 o
   1  -4   4    10245.10    10812.75    392.38 o
   2  -4   4    25913.78    28823.91    479.43 o
   3  -4   4      239.10      250.42     50.52 o
   4  -4   4     4765.53     5086.77    214.09 o
   5  -4   4    12995.46    11911.91    386.77 o
   6  -4   4     2916.42     2373.50    195.00 o
   7  -4   4        5.62       48.50    107.33 o
   8  -4   4     4509.79     4361.60    253.08 o
  -8  -3   4       10.08      104.53    164.78 o
  -7  -3   4     1643.95     1544.80    216.39 o
  -6  -3   4     7620.74     7496.28    381.12 o
  -5  -3   4     1704.66     1590.99     95.67 o
  -4  -3   4       11.63       78.46    100.46 o
  -3  -3   4    16598.02    16556.19    540.61 o
  -2  -3   4    19895.65    19220.71    588.74 o
  -1  -3   4     1290.12     1402.90    122.31 o
   0  -3   4     8163.04     8807.35    125.57 o
   1  -3   4    16658.82    18507.65    365.01 o
   2  -3   4    12087.10    13018.84    202.58 o
   3  -3   4      758.07      894.50     84.38 o
   4  -3   4     1456.58     1463.65    124.74 o
   5  -3   4    10567.02     9845.65    343.68 o
   6  -3   4      998.95      983.04    145.38 o
   7  -3   4       31.92      -54.91     99.68 o
   8  -3   4     2915.96     3108.06    223.05 o
  -8  -2   4        0.87     -136.93    149.36 o
  -7  -2   4     1547.36     1587.45    208.75 o
  -6  -2   4     5130.31     4895.34    164.42 o
  -5  -2   4      497.99      486.37     68.88 o
  -4  -2   4      493.83      450.93     51.57 o
  -3  -2   4    18749.50    19438.23    372.24 o
  -2  -2   4    13831.52    13926.06    446.97 o
  -1  -2   4       40.27       39.81     26.41 o
   0  -2   4     1884.64     2100.37    112.21 o
   1  -2   4    16589.63    19682.57    381.75 o
   2  -2   4    12232.93    13008.93    203.46 o
   3  -2   4     1071.44     1249.49     67.04 o
   4  -2   4      600.82      596.35     62.97 o
   5  -2   4     5928.15     4515.06    226.65 o
   6  -2   4      724.82      875.53    139.16 o
   7  -2   4       57.80       31.96    103.97 o
   8  -2   4     1605.24     1528.44    175.98 o
  -9  -1   4     1067.75     1144.84    220.50 o
  -8  -1   4      137.26      -34.51    132.82 o
  -7  -1   4      554.64      583.76     84.90 o
  -6  -1   4     2637.69     2365.19    219.38 o
  -5  -1   4      113.33      112.99     58.87 o
  -4  -1   4       21.62      -31.14     43.44 o
  -3  -1   4     1772.81     1635.88     74.48 o
  -2  -1   4     3023.97     2909.61     90.66 o
  -1  -1   4     4416.80     4967.97    271.77 o
   0  -1   4      645.70      741.16     52.77 o
   1  -1   4     5574.70     6025.64    150.04 o
   2  -1   4     5736.96     5984.97    156.84 o
   3  -1   4      514.63      500.95     70.27 o
   4  -1   4      635.00      729.29     68.98 o
   5  -1   4     3964.64     3704.27    133.86 o
   6  -1   4      401.88      593.16    127.85 o
   7  -1   4       27.37      -29.85    112.18 o
   8  -1   4      880.51      781.32    144.95 o
  -9   0   4     1528.95     1334.56    211.86 o
  -8   0   4      246.98      316.70    148.62 o
  -7   0   4      219.64      243.74     80.79 o
  -6   0   4     4479.82     4097.90    239.93 o
  -5   0   4     1163.01     1158.75     84.36 o
  -4   0   4        3.43       60.06     46.08 o
  -3   0   4     7625.36     7361.09    173.52 o
  -2   0   4     5576.47     5271.72    151.32 o
  -1   0   4     2440.02     2341.53     98.68 o
   0   0   4     2706.34     2826.89    151.38 o
   1   0   4     5588.41     5809.70    146.80 o
   2   0   4     8717.74     8993.27    209.05 o
   3   0   4      152.45      137.42     68.21 o
   4   0   4      275.82      166.38     60.54 o
   5   0   4     4503.57     3963.96    140.84 o
   6   0   4     1287.33     1259.75    152.16 o
   7   0   4        4.72       11.32    107.82 o
   8   0   4     1102.01     1146.02    164.47 o
  -9   1   4     1467.20     1433.18    216.46 o
  -8   1   4        2.06       27.03     77.16 o
  -7   1   4      634.88      634.55     95.04 o
  -6   1   4     6363.13     6133.35    190.73 o
  -5   1   4     1085.70      965.66     80.44 o
  -4   1   4     1348.86     1410.27     83.73 o
  -3   1   4    14289.55    14535.79    297.93 o
  -2   1   4    14806.28    15297.31    306.00 o
  -1   1   4     5289.84     5341.25    140.63 o
   0   1   4     4950.01     4975.32    133.69 o
   1   1   4    15868.08    16792.31    336.34 o
   2   1   4    11046.79    11621.64    342.69 o
   3   1   4     1083.07     1175.87    109.07 o
   4   1   4     1845.94     1772.26    150.29 o
   5   1   4     4965.51     4534.34    154.50 o
   6   1   4     1965.68     1881.38    134.07 o
   7   1   4        4.12       53.54    115.22 o
  -9   2   4     2764.80     2740.63    150.39 o
  -8   2   4        0.68       57.82     74.29 o
  -7   2   4     3415.25     3047.60    147.94 o
  -6   2   4    12029.05    10544.48    555.29 o
  -5   2   4     1749.97     1673.97    102.89 o
  -4   2   4      108.26      173.75     54.30 o
  -3   2   4    14861.10    14399.20    298.45 o
  -2   2   4    13026.37    13327.17    276.23 o
  -1   2   4     7927.92     7628.54    574.29 o
   0   2   4     3751.83     3743.42     95.26 o
   1   2   4     9501.09    10065.86    279.84 o
   2   2   4    15424.19    16391.72    458.04 o
   3   2   4      247.19      252.77     81.89 o
   4   2   4     1337.40     1442.01    141.59 o
   5   2   4     5476.24     5090.45    214.25 o
   6   2   4     1617.12     1564.09    197.77 o
   7   2   4      163.53      225.60    125.80 o
  -9   3   4     2546.15     2602.00    191.77 o
  -8   3   4       16.83      -92.11     76.20 o
  -7   3   4     3418.50     3171.13    146.76 o
  -6   3   4     9108.88     9160.08    245.07 o
  -5   3   4     1631.85     1598.41    255.54 o
  -4   3   4       10.98      -21.74     57.80 o
  -3   3   4    19255.09    19467.80    386.28 o
  -2   3   4    18287.29    17974.33    427.41 o
  -1   3   4    11569.25    11336.26    417.88 o
   0   3   4     5906.82     6003.96    158.20 o
   1   3   4    11281.04    11326.04    267.77 o
   2   3   4    22442.67    23714.61    498.08 o
   3   3   4      198.41      323.85     95.20 o
   4   3   4     3422.86     3279.19    202.34 o
   5   3   4     5491.83     5615.07    259.61 o
   6   3   4     1657.46     1718.38    113.21 o
   7   3   4      194.17      232.54     78.47 o
  -9   4   4     2173.02     2297.18    193.36 o
  -8   4   4      447.35      419.82     91.29 o
  -7   4   4     1798.65     1675.89    120.27 o
  -6   4   4     9508.02     9389.26    250.19 o
  -5   4   4     3752.32     3763.93    144.28 o
  -4   4   4       70.46       52.78     50.24 o
  -3   4   4     8363.73     7774.92    191.89 o
  -2   4   4     8478.69     6776.78    481.82 o
  -1   4   4     9757.51     9383.00    255.54 o
   0   4   4     3967.28     3690.38    102.81 o
   1   4   4     5981.20     6039.27    186.69 o
   2   4   4    14496.56    15117.65    370.14 o
   3   4   4      384.99      837.16    127.91 o
   4   4   4      819.88      876.40    129.71 o
   5   4   4     5727.93     6033.19    280.38 o
   6   4   4     1528.06     1589.97    116.11 o
  -9   5   4     2158.34     2309.22    161.64 o
  -8   5   4      135.57      119.07     85.72 o
  -7   5   4      703.34      736.71     96.63 o
  -6   5   4     5781.75     5777.95    191.70 o
  -5   5   4     3480.74     3651.27    145.64 o
  -4   5   4       33.43       41.94     50.61 o
  -3   5   4     8994.73     8701.13    208.84 o
  -2   5   4     7786.52     7249.82    172.08 o
  -1   5   4     4382.96     3896.44    107.84 o
   0   5   4     1252.85     1173.50     88.99 o
   1   5   4     3674.43     3469.29    155.27 o
   2   5   4     5774.48     5822.80    209.35 o
   3   5   4       59.13       14.44     91.50 o
   4   5   4       21.29      -71.88     84.26 o
   5   5   4     3971.87     4447.72    242.76 o
   6   5   4     1017.04      899.76    113.67 o
  -9   6   4     1355.51     1543.35    127.59 o
  -8   6   4       21.07       84.70     78.31 o
  -7   6   4      446.65      562.86     88.61 o
  -6   6   4     4318.73     4661.90    173.14 o
  -5   6   4     1660.17     1713.66    111.98 o
  -4   6   4       78.30       69.77     51.49 o
  -3   6   4     3529.53     3334.05    119.38 o
  -2   6   4     2309.15     2195.85     81.17 o
  -1   6   4     2088.35     1821.66    111.85 o
   0   6   4      556.49      468.44     82.23 o
   1   6   4     2522.01     2439.67    167.86 o
   2   6   4     2860.03     2788.18    179.05 o
   3   6   4       19.25       80.84     80.10 o
   4   6   4       26.28      -66.96     72.46 o
   5   6   4     1154.73     1434.30    159.81 o
  -9   7   4      727.44      849.29    106.44 o
  -8   7   4        7.34      -22.00     86.46 o
  -7   7   4      164.25      135.93     69.82 o
  -6   7   4     1443.77     1625.61    115.00 o
  -5   7   4      925.08      997.92     88.79 o
  -4   7   4      119.33       72.19     50.85 o
  -3   7   4     1635.50     1608.97    116.93 o
  -2   7   4     2570.29     2434.19    158.22 o
  -1   7   4     3907.21     3851.05    173.07 o
   0   7   4      276.15      328.81     89.50 o
   1   7   4     1356.92     1442.21    172.77 o
   2   7   4     2848.50     2638.96    354.91 o
   3   7   4      190.70      318.16     91.56 o
   4   7   4      140.56       80.50     78.67 o
   5   7   4     1373.84     2022.92    162.61 o
  -9   8   4     1325.82     1331.39    184.25 o
  -8   8   4       26.88       47.51    125.24 o
  -7   8   4      197.83      267.63    131.83 o
  -6   8   4     2370.57     2501.60    200.97 o
  -5   8   4     1533.22     1445.31    164.60 o
  -4   8   4      488.90      338.77    122.19 o
  -3   8   4     2547.31     2445.26    143.17 o
  -2   8   4     3363.09     3016.72    165.25 o
  -1   8   4     1641.01     1463.08    122.89 o
   0   8   4      453.32      508.05    103.60 o
   1   8   4     1500.51     1524.74    131.71 o
   2   8   4     2585.83     2427.16    148.12 o
   3   8   4      306.18      267.85     93.95 o
   4   8   4       74.43       77.48     86.06 o
  -8   9   4      279.27      189.72    131.89 o
  -7   9   4      296.26      332.18    134.38 o
  -6   9   4     5710.54     6046.56    292.44 o
  -5   9   4     1065.26     1152.86    152.66 o
  -4   9   4      263.14      498.89    123.68 o
  -3   9   4     3139.91     3162.72    224.20 o
  -2   9   4     5226.44     5181.17    212.17 o
  -1   9   4     2642.10     2680.10    158.59 o
   0   9   4      287.17      311.60     94.91 o
   1   9   4     2232.45     2252.98    147.33 o
   2   9   4     2966.16     2982.09    177.41 o
   3   9   4      318.25      456.03    101.98 o
  -8  10   4      102.69       78.72    132.76 o
  -7  10   4      336.70      261.41    135.87 o
  -6  10   4     4070.46     4078.61    249.91 o
  -5  10   4     2073.87     2299.19    199.98 o
  -4  10   4      869.68      690.60    129.77 o
  -3  10   4     2506.73     2302.82    147.80 o
  -2  10   4     3973.60     3905.97    187.12 o
  -1  10   4     3181.15     3134.99    166.03 o
   0  10   4      178.65       44.28     88.16 o
   1  10   4     2606.35     2713.02    166.99 o
   2  10   4     2460.51     2493.47    171.53 o
   3  10   4      145.28      356.31     88.49 o
  -7  11   4      397.01      365.26    134.69 o
  -6  11   4     2778.63     2753.81    220.13 o
  -5  11   4     1641.21     1570.85    176.16 o
  -4  11   4      392.22      403.37     99.55 o
  -3  11   4     1964.37     1965.69    145.94 o
  -2  11   4     2202.88     2201.91    151.15 o
  -1  11   4     3859.38     3741.30    189.80 o
   0  11   4        9.56       65.44     84.23 o
   1  11   4     1568.44     1823.72    148.90 o
   2  11   4     2152.26     2480.36    154.62 o
  -7  12   4       73.21      175.42    127.10 o
  -6  12   4     1967.56     1987.85    201.22 o
  -5  12   4     1134.37     1157.28    157.57 o
  -4  12   4      209.33      243.90     99.52 o
  -3  12   4      968.38     1043.11    124.68 o
  -2  12   4     1436.11     1531.75    161.46 o
  -1  12   4     1654.78     1844.61    146.88 o
   0  12   4       88.44       34.72    182.69 o
  -5  13   4      410.51      291.95    122.69 o
  -4  13   4       91.45      178.56     88.28 o
  -3  13   4      238.47      207.70    191.83 o
  -2  13   4      497.69      760.81    117.85 o
  -1  13   4      757.90     1094.80    252.43 o
   2 -16   5       89.14     -269.00    273.54 o
   3 -16   5      422.50     1266.59    354.81 o
   0 -15   5      497.53      655.96    297.48 o
   1 -15   5        7.62       77.11    264.09 o
   2 -15   5      226.24      375.71    278.14 o
   3 -15   5     1406.20     1762.49    126.41 o
   4 -15   5       87.39       71.19     75.46 o
   5 -15   5       26.82      145.48     80.70 o
  -2 -14   5      509.38      873.91    300.84 o
  -1 -14   5     1511.78     1815.91    321.23 o
   0 -14   5     1395.91     1797.51    324.09 o
   1 -14   5       10.46     -157.26    229.45 o
   2 -14   5      942.92     1037.45    208.62 o
   3 -14   5     2607.29     2598.42    152.18 o
   4 -14   5      295.31      516.59     98.57 o
   5 -14   5       23.04      -23.72    104.16 o
   6 -14   5     1164.07     1241.22    147.81 o
  -3 -13   5       92.53       99.86    276.21 o
  -2 -13   5      886.22      899.53    272.79 o
  -1 -13   5     1368.24     1637.45    295.55 o
   0 -13   5     2083.38     2441.03    311.35 o
   1 -13   5       36.02       55.34    208.68 o
   2 -13   5     1321.81     1277.59    106.79 o
   3 -13   5     4041.30     3992.68    216.99 o
   4 -13   5      673.31      731.00    106.21 o
   5 -13   5       13.75      -67.02     76.97 o
   6 -13   5     1703.07     1570.35    167.40 o
   7 -13   5     1402.12     1536.03    175.42 o
  -4 -12   5      858.24     1137.50    315.89 o
  -3 -12   5      389.40      272.30    246.43 o
  -2 -12   5      636.45      615.61    250.91 o
  -1 -12   5     3067.63     3246.98    331.00 o
   0 -12   5     2265.14     2540.52    290.52 o
   1 -12   5       14.78      -20.58    125.45 o
   2 -12   5      681.22      772.09     92.61 o
   3 -12   5     4933.65     4974.60    195.57 o
   4 -12   5     1510.78     1542.30    123.07 o
   5 -12   5        0.06      -16.39     78.74 o
   6 -12   5     1578.48     1587.21    167.21 o
   7 -12   5     1388.22     1517.56    177.53 o
  -4 -11   5      523.49      598.65    129.97 o
  -3 -11   5     1313.28     1279.11    177.87 o
  -2 -11   5       88.45      146.31    108.35 o
  -1 -11   5     2093.45     2022.71    161.16 o
   0 -11   5     4493.32     4371.85    199.82 o
   1 -11   5       13.00      -17.65     52.05 o
   2 -11   5      318.85      258.50     59.01 o
   3 -11   5     5863.82     5420.27    268.42 o
   4 -11   5     1810.47     1735.13    100.89 o
   5 -11   5      503.72      429.65     93.20 o
   6 -11   5     1342.59     1374.29    160.43 o
   7 -11   5      656.71      812.23    148.86 o
   8 -11   5      704.70      718.58    152.84 o
  -5 -10   5     1050.40     1065.37    192.14 o
  -4 -10   5     1247.98     1342.14    197.99 o
  -3 -10   5      737.73      808.63    123.96 o
  -2 -10   5      452.31      408.96    120.93 o
  -1 -10   5      715.38      695.90    127.81 o
   0 -10   5     4883.12     4958.40    147.03 o
   1 -10   5       14.16       22.42     55.06 o
   2 -10   5      139.30       92.69     70.43 o
   3 -10   5     3853.59     3668.79    214.84 o
   4 -10   5      668.56      628.49     76.36 o
   5 -10   5        8.12      -71.32     87.49 o
   6 -10   5      426.29      650.18    123.00 o
   7 -10   5      597.66      861.41    143.39 o
   8 -10   5      414.96      203.15    126.11 o
  -6  -9   5        0.12      -67.90    131.08 o
  -5  -9   5     1492.04     1295.07    194.63 o
  -4  -9   5      586.77      460.77    151.29 o
  -3  -9   5      293.59      465.31    152.16 o
  -2  -9   5      661.94      687.96    126.84 o
  -1  -9   5     1135.03     1253.45     73.27 o
   0  -9   5     4480.69     4254.30    183.67 o
   1  -9   5       15.67      -23.68     75.82 o
   2  -9   5      320.46      337.12     57.14 o
   3  -9   5     3732.02     3540.99    265.90 o
   4  -9   5      952.65      939.01     79.25 o
   5  -9   5      141.75      123.43    102.85 o
   6  -9   5     1622.69     1565.38    160.00 o
   7  -9   5      685.24      799.29    142.15 o
   8  -9   5      352.12      217.51    121.26 o
  -6  -8   5       28.09      136.24    145.26 o
  -5  -8   5     1128.92      934.79    177.72 o
  -4  -8   5     1435.22     1295.76    183.62 o
  -3  -8   5     1356.77     1325.67    179.46 o
  -2  -8   5     1950.97     1796.26    193.14 o
  -1  -8   5      562.84      664.72    107.52 o
   0  -8   5     3820.36     3508.45    115.76 o
   1  -8   5      590.18      661.04     56.81 o
   2  -8   5      188.64      195.41     47.50 o
   3  -8   5     8204.94     8168.87    189.87 o
   4  -8   5     1853.51     1835.99     98.85 o
   5  -8   5       43.37     -120.26     91.97 o
   6  -8   5     2442.30     2553.52    195.75 o
   7  -8   5      813.36      788.41    141.28 o
   8  -8   5      513.77      317.07    125.98 o
  -7  -7   5      504.38      640.85    195.13 o
  -6  -7   5        2.36      110.68    164.91 o
  -5  -7   5     1698.79     1671.90    212.17 o
  -4  -7   5     3721.53     3191.57    240.96 o
  -3  -7   5     2278.01     2383.82    220.56 o
  -2  -7   5     2161.95     2045.55    205.58 o
  -1  -7   5     3826.31     3940.68    193.93 o
   0  -7   5    11258.68    10677.71    300.56 o
   1  -7   5      264.91      265.90     43.80 o
   2  -7   5      833.01      875.47     60.74 o
   3  -7   5    12581.94    12612.35    249.38 o
   4  -7   5     3028.43     3167.49    188.60 o
   5  -7   5      109.78       99.99    107.51 o
   6  -7   5     2777.82     2827.62    220.00 o
   7  -7   5     1971.79     2000.91    184.00 o
   8  -7   5     2074.48     2275.44    205.20 o
  -7  -6   5     1140.48     1473.16    235.30 o
  -6  -6   5       18.76       49.19    153.84 o
  -5  -6   5     5607.11     5814.68    331.87 o
  -4  -6   5     4637.25     4160.56    264.15 o
  -3  -6   5     4213.75     3838.02    239.03 o
  -2  -6   5      267.47      331.00    110.75 o
  -1  -6   5    14761.45    15906.38    549.38 o
   0  -6   5    17884.09    17064.39    300.40 o
   1  -6   5       52.73      105.50     39.35 o
   2  -6   5     1786.98     1806.85     83.74 o
   3  -6   5    13907.45    14358.24    270.02 o
   4  -6   5     6464.32     6354.12    190.96 o
   5  -6   5      222.90      152.41    103.84 o
   6  -6   5     5125.26     4879.20    250.97 o
   7  -6   5     2160.92     1904.34    180.20 o
   8  -6   5     1861.67     1699.32    186.73 o
  -7  -5   5     1661.39     1690.30    234.55 o
  -6  -5   5       87.84      128.78    159.12 o
  -5  -5   5     7542.31     7479.24    385.16 o
  -4  -5   5     4702.80     4429.94    265.15 o
  -3  -5   5     5741.02     5075.02    258.99 o
  -2  -5   5     1076.38     1274.43    140.97 o
  -1  -5   5    15378.39    16182.85    550.07 o
   0  -5   5    13278.07    13015.78    235.43 o
   1  -5   5     3851.63     4153.19    110.18 o
   2  -5   5      112.49       47.63     36.20 o
   3  -5   5    17915.11    18806.62    390.90 o
   4  -5   5     7360.58     7358.10    207.31 o
   5  -5   5     1291.72     1402.34    141.28 o
   6  -5   5     4856.56     4753.22    251.53 o
   7  -5   5     3859.28     3755.44    229.70 o
   8  -5   5     1709.40     1716.05    183.94 o
  -8  -4   5     1924.58     2142.99    260.30 o
  -7  -4   5     1233.80     1101.75    207.94 o
  -6  -4   5      362.18      393.55    166.34 o
  -5  -4   5     5333.44     5140.25    305.00 o
  -4  -4   5     4503.31     4619.28    265.46 o
  -3  -4   5     4833.51     4570.97    238.16 o
  -2  -4   5      220.55      291.39     98.93 o
  -1  -4   5     9108.96     8805.03    346.36 o
   0  -4   5    15117.48    15516.19    268.70 o
   1  -4   5     2896.97     3049.79     90.74 o
   2  -4   5     2152.02     2206.57     81.62 o
   3  -4   5    15762.71    16511.60    352.57 o
   4  -4   5     4281.83     4092.85    198.30 o
   5  -4   5      815.43     1007.98    139.85 o
   6  -4   5     1723.21     1753.17    164.10 o
   7  -4   5     1775.70     2040.39    184.87 o
   8  -4   5     2152.78     1944.94    193.70 o
  -8  -3   5     1932.25     2128.69    252.09 o
  -7  -3   5      803.46      581.65    176.66 o
  -6  -3   5     1521.61     1598.27    215.59 o
  -5  -3   5     3201.10     2879.00    115.47 o
  -4  -3   5     6053.36     5981.39    292.63 o
  -3  -3   5     3811.12     3546.01    205.08 o
  -2  -3   5     1476.56     1523.90    147.56 o
  -1  -3   5     3718.34     3624.41     96.15 o
   0  -3   5    19156.32    20601.39    339.86 o
   1  -3   5      502.09      533.90     32.65 o
   2  -3   5     1391.17     1513.91     63.98 o
   3  -3   5     5297.16     5346.76    119.72 o
   4  -3   5     3295.63     3381.35    186.55 o
   5  -3   5      388.49      413.02    110.68 o
   6  -3   5     1242.08     1131.84    148.55 o
   7  -3   5     1424.04     1234.88    160.12 o
   8  -3   5     1529.27     1519.36    180.14 o
  -8  -2   5     1662.10     1597.84    225.22 o
  -7  -2   5      550.41      399.90    153.90 o
  -6  -2   5      409.89      408.10    152.41 o
  -5  -2   5     1330.64     1214.72     85.49 o
  -4  -2   5     1438.26     1283.01     94.92 o
  -3  -2   5     9613.88     8903.65    338.27 o
  -2  -2   5       19.29       46.88     27.25 o
  -1  -2   5      988.76      962.76     56.31 o
   0  -2   5    14087.52    16011.51    370.27 o
   1  -2   5      173.80      224.90     43.59 o
   2  -2   5      442.97      495.69     61.56 o
   3  -2   5     6093.22     6138.79    130.23 o
   4  -2   5     1665.88     1745.01    130.74 o
   5  -2   5      378.36      433.41    114.85 o
   6  -2   5      997.71     1103.61    144.95 o
   7  -2   5     1142.60      896.42    153.47 o
   8  -2   5      504.80      517.98    140.22 o
  -9  -1   5       46.17       39.11    141.65 o
  -8  -1   5     2377.02     2464.79    255.20 o
  -7  -1   5      974.48      867.51    165.96 o
  -6  -1   5      166.24       76.35     72.42 o
  -5  -1   5     5385.98     5035.42    156.27 o
  -4  -1   5     2186.83     2272.26     97.87 o
  -3  -1   5     2481.73     2221.91    109.22 o
  -2  -1   5      260.44      273.61     42.35 o
  -1  -1   5     2052.07     1930.90    170.94 o
   0  -1   5    13532.80    14979.87    435.71 o
   1  -1   5     3264.41     3698.92    120.79 o
   2  -1   5      409.68      560.37     56.91 o
   3  -1   5     9007.30     9337.13    231.62 o
   4  -1   5     2060.81     2032.32    108.62 o
   5  -1   5      602.63      555.01     81.71 o
   6  -1   5      938.06     1003.31    146.32 o
   7  -1   5      769.29      723.74    142.90 o
   8  -1   5      727.58      910.23    156.95 o
  -9   0   5       27.01       -9.02    136.43 o
  -8   0   5     1447.76     1373.05    201.72 o
  -7   0   5     1853.89     1635.78    111.48 o
  -6   0   5     1124.01     1028.30     95.97 o
  -5   0   5     5366.73     5163.88    161.14 o
  -4   0   5     5980.58     5588.95    236.88 o
  -3   0   5     5404.75     4904.41    139.38 o
  -2   0   5      331.08      363.58     49.46 o
  -1   0   5     1027.35     1044.69     64.35 o
   0   0   5    25160.67    27356.80    516.90 o
   1   0   5     1932.21     1967.10     89.28 o
   2   0   5     1109.41     1154.91     73.25 o
   3   0   5    14210.19    14562.81    429.68 o
   4   0   5     2812.09     2273.82    165.34 o
   5   0   5      756.23      607.99    125.20 o
   6   0   5      849.39      940.44     92.79 o
   7   0   5     1783.81     1690.80    183.62 o
  -9   1   5       73.22      248.92    139.48 o
  -8   1   5     2906.41     2469.74    131.74 o
  -7   1   5     5657.12     5298.89    180.34 o
  -6   1   5      568.48      506.23     89.89 o
  -5   1   5     4390.42     4041.80    146.76 o
  -4   1   5     8188.91     7612.67    193.93 o
  -3   1   5    14053.63    14296.84    301.89 o
  -2   1   5      189.91      191.15     47.41 o
  -1   1   5     8219.12     8165.10    191.50 o
   0   1   5    29326.55    30330.11   1506.15 o
   1   1   5     3211.93     3057.32    112.11 o
   2   1   5      461.25      598.50     61.48 o
   3   1   5    13809.80    14683.01    438.82 o
   4   1   5     5846.05     6197.60    264.09 o
   5   1   5     1381.52     1460.46    104.60 o
   6   1   5      987.94     1029.40     98.37 o
   7   1   5     2509.32     2601.21    212.29 o
  -9   2   5      227.01      316.38    140.10 o
  -8   2   5     4613.08     4537.54    288.25 o
  -7   2   5     3428.28     3088.52    146.13 o
  -6   2   5      784.65      789.40     94.11 o
  -5   2   5     4372.40     4196.22    150.60 o
  -4   2   5    16573.67    16316.37    344.08 o
  -3   2   5    12887.32    13113.25    286.75 o
  -2   2   5      549.46      614.04     59.45 o
  -1   2   5     9493.28     9888.65    226.08 o
   0   2   5    19791.92    19609.70    331.53 o
   1   2   5     3909.63     3754.21    110.59 o
   2   2   5       37.54       40.73     49.65 o
   3   2   5    19474.14    20117.06    572.82 o
   4   2   5     6402.36     6396.02    274.10 o
   6   2   5     1115.41     1105.59    102.69 o
   7   2   5     1908.76     1911.76    123.28 o
  -9   3   5       73.88      173.08     84.10 o
  -8   3   5     4190.87     4083.91    169.16 o
  -7   3   5     3984.14     3823.87    157.18 o
  -6   3   5     2186.42     2143.82    129.40 o
  -5   3   5     4511.14     4517.68    161.91 o
  -4   3   5    10457.10    10254.97    244.18 o
  -3   3   5     7473.85     7023.15    184.17 o
  -2   3   5       76.89       91.46     64.64 o
  -1   3   5     3664.81     3627.44    132.98 o
   0   3   5    18846.76    18982.66    328.01 o
   1   3   5     4768.36     4743.70    124.97 o
   2   3   5        8.30       -9.60     58.46 o
   3   3   5     8643.23     8352.96    315.26 o
   4   3   5     2482.95     2444.95    182.26 o
   5   3   5      767.47      972.84    139.41 o
   6   3   5      552.02      420.75    120.45 o
  -9   4   5        3.20      177.63     82.17 o
  -8   4   5     2134.36     2198.83    222.80 o
  -7   4   5     2431.82     2330.69    132.71 o
  -6   4   5      797.26      860.74    100.29 o
  -5   4   5     3168.66     3294.56    143.98 o
  -4   4   5     5708.54     5709.63    170.20 o
  -3   4   5     6195.20     5784.43    167.57 o
  -2   4   5       68.50       84.05     45.01 o
  -1   4   5     1968.39     1772.70     80.50 o
   0   4   5    10682.80    10663.98    211.19 o
   1   4   5     2812.42     2469.42    158.50 o
   2   4   5       67.03       64.80     97.32 o
   3   4   5     3361.51     3370.54    341.66 o
   4   4   5     3534.80     3407.84    207.69 o
   5   4   5     1457.13     1629.24    171.31 o
   6   4   5      506.41      361.71     89.97 o
  -9   5   5       17.88       69.24     78.20 o
  -8   5   5     1371.31     1494.41    124.61 o
  -7   5   5      837.02      783.15     96.72 o
  -6   5   5     1559.75     1600.08    117.68 o
  -5   5   5      302.33      311.94     77.11 o
  -4   5   5     4067.69     4382.00    251.28 o
  -3   5   5     5551.36     5287.47    160.36 o
  -2   5   5     1559.97     1578.69     97.80 o
  -1   5   5      909.47      930.42     96.55 o
   0   5   5     4370.17     4180.08    216.99 o
   1   5   5     1142.40     1157.43    104.25 o
   2   5   5       47.54       70.29     79.72 o
   3   5   5     1112.23     1145.58    113.98 o
   4   5   5     1305.52     1225.80    151.35 o
   5   5   5      597.24      703.22    132.70 o
  -9   6   5       11.08       29.82     73.08 o
  -8   6   5     1201.46     1359.61    117.02 o
  -7   6   5      914.65      851.58     95.45 o
  -6   6   5     1095.61      985.85    101.42 o
  -5   6   5      810.59      848.70     88.00 o
  -4   6   5     1474.20     1392.12     99.46 o
  -3   6   5     5853.14     5615.08    182.23 o
  -2   6   5        6.12      -14.51     36.39 o
  -1   6   5      470.72      450.10     44.94 o
   0   6   5     4323.35     3783.40    172.72 o
   1   6   5     1313.54     1459.00    120.82 o
   2   6   5        4.41       24.07     80.51 o
   3   6   5     2381.90     2322.15    154.23 o
   4   6   5      958.20     1209.01    153.59 o
   5   6   5      200.85      409.10    112.36 o
  -9   7   5        1.03      -37.66     99.18 o
  -8   7   5     1523.09     1573.65    166.15 o
  -7   7   5     1561.24     1618.45    117.83 o
  -6   7   5      875.84      946.46     91.60 o
  -5   7   5     1127.17     1045.43     92.79 o
  -4   7   5      919.19      770.00    141.96 o
  -3   7   5     6088.63     5822.70    269.06 o
  -2   7   5      102.77       53.27    100.58 o
  -1   7   5     1463.13     1526.74    193.70 o
   0   7   5     4074.63     3974.62    189.89 o
   1   7   5     1368.93     1412.18    124.42 o
   2   7   5       82.61      -47.04     77.20 o
   3   7   5     2156.41     2061.40    142.59 o
   4   7   5      703.61      729.59    134.50 o
  -8   8   5     2164.13     2540.96    219.44 o
  -7   8   5     2703.77     3067.77    227.28 o
  -6   8   5      472.35      425.02    126.98 o
  -5   8   5     1647.71     1460.23    172.43 o
  -4   8   5     1993.14     2145.42    187.73 o
  -3   8   5     8113.13     7980.69    335.13 o
  -2   8   5       53.65      -46.39     87.61 o
  -1   8   5     1066.82     1128.43    201.47 o
   0   8   5     5243.71     5283.89    388.52 o
   1   8   5     2676.97     2229.75    302.36 o
   2   8   5      114.24      122.00     86.84 o
   3   8   5     2299.07     2232.97    187.79 o
   4   8   5     1443.29     1539.76    162.42 o
  -8   9   5     1230.62     1634.15    189.66 o
  -7   9   5     3243.19     3491.79    240.02 o
  -6   9   5     1842.53     1855.40    189.59 o
  -5   9   5      852.28      826.09    146.32 o
  -4   9   5     3662.82     3499.13    222.18 o
  -3   9   5     6605.55     6147.12    252.03 o
  -2   9   5       57.33       87.58     83.91 o
  -1   9   5     1162.97     1162.39    153.56 o
   0   9   5     6376.22     6387.50    239.84 o
   1   9   5     1807.17     1831.74    193.26 o
   2   9   5      120.58       40.42    147.06 o
   3   9   5     2180.13     2140.82    175.48 o
  -8  10   5     1544.33     1588.95    186.61 o
  -7  10   5     2046.75     1841.91    197.80 o
  -6  10   5     1439.69     1448.41    184.00 o
  -5  10   5      697.72      629.66    139.72 o
  -4  10   5     3104.01     3151.16    211.92 o
  -3  10   5     3033.03     2765.23    166.76 o
  -2  10   5      549.23      488.63    101.63 o
  -1  10   5      332.09      320.64     96.11 o
   0  10   5     5038.49     5328.97    224.58 o
   1  10   5     1234.12     1521.30    275.72 o
   2  10   5       89.91      336.90    103.97 o
  -7  11   5     1282.41     1452.83    186.36 o
  -6  11   5      582.75      468.67    138.48 o
  -5  11   5      221.94      240.83    117.71 o
  -4  11   5     1163.00      799.79    133.51 o
  -3  11   5     1804.49     1855.13    269.44 o
  -2  11   5      271.53      319.62     98.54 o
  -1  11   5      157.35      152.66     91.94 o
   0  11   5     2058.25     2302.62    156.75 o
   1  11   5      656.95      824.42    117.12 o
  -6  12   5      490.90      538.75    140.66 o
  -5  12   5       62.81      103.84    109.88 o
  -4  12   5      709.98      418.86    119.39 o
  -3  12   5     1332.99     1064.28    136.89 o
  -2  12   5       81.72      105.78     86.81 o
  -1  12   5       16.36       60.93    108.35 o
  -4  13   5      324.04      451.05    108.30 o
  -3  13   5      701.39      955.14    224.17 o
   0 -15   6      207.43      367.81    296.17 o
   1 -15   6     1458.83     1887.42    350.46 o
   2 -15   6      569.98      452.75    282.43 o
   3 -15   6       49.39       15.61    273.48 o
   4 -15   6      761.92      876.73    115.81 o
   5 -15   6      908.74     1054.33    164.81 o
  -2 -14   6     1301.26     1634.90    344.74 o
  -1 -14   6      346.92      259.67    262.53 o
   0 -14   6       15.81       96.82    254.26 o
   1 -14   6     2498.43     2812.57    361.84 o
   2 -14   6     1381.71     1553.44    322.98 o
   3 -14   6      395.51      380.98     86.55 o
   4 -14   6      988.20     1046.10    244.41 o
   5 -14   6     2098.75     2376.51    279.04 o
   6 -14   6      882.73      945.98    132.01 o
  -3 -13   6      997.19     1009.47    314.89 o
  -2 -13   6     2081.26     2208.72    347.85 o
  -1 -13   6      201.14       87.80    230.82 o
   0 -13   6        5.41      -69.64    201.53 o
   1 -13   6     3964.71     4234.12    393.86 o
   2 -13   6     1406.67     1413.49    110.02 o
   3 -13   6      446.24      554.50    103.72 o
   4 -13   6      530.74      619.57    113.23 o
   5 -13   6     1750.56     1977.76    144.83 o
   6 -13   6     1346.80     1502.20    161.49 o
   7 -13   6        6.12      -55.53    101.48 o
  -4 -12   6        3.63     -163.54    262.47 o
  -3 -12   6      572.45      710.62    285.17 o
  -2 -12   6     2769.94     3165.96    362.90 o
  -1 -12   6      352.49      411.71    223.48 o
   0 -12   6       57.24      166.15    202.28 o
   1 -12   6     3162.21     3166.26    116.73 o
   2 -12   6     1051.65     1089.65     79.32 o
   3 -12   6      780.79      680.72     93.10 o
   4 -12   6      810.28      763.47     74.85 o
   5 -12   6     1354.88     1564.76    140.31 o
   6 -12   6     1128.52     1117.79    150.23 o
   7 -12   6        1.51      -85.56     96.38 o
  -4 -11   6        1.13       28.45    113.40 o
  -3 -11   6      293.91      317.20    136.13 o
  -2 -11   6     1483.63     1596.07    163.23 o
  -1 -11   6      205.56      385.24    125.68 o
   0 -11   6      243.26      309.15    110.84 o
   1 -11   6     2039.46     1916.29     97.35 o
   2 -11   6     1815.44     1557.23     93.10 o
   3 -11   6     1150.90     1033.99     82.59 o
   4 -11   6      909.87      805.44     78.78 o
   5 -11   6      788.49      717.40    121.44 o
   6 -11   6     1323.81     1329.58    155.39 o
   7 -11   6        1.26      -89.42     96.07 o
  -5 -10   6      642.86      759.25    190.40 o
  -4 -10   6        0.77      -27.05    141.84 o
  -3 -10   6      622.87      533.47    117.68 o
  -2 -10   6     1710.00     1962.02    179.18 o
  -1 -10   6       49.99      136.00    118.84 o
   0 -10   6      231.82      243.10     51.94 o
   1 -10   6     2025.84     1866.06     94.41 o
   2 -10   6     1618.96     1643.17     97.53 o
   3 -10   6      482.12      520.13     72.18 o
   4 -10   6      755.43      661.79     95.48 o
   5 -10   6     1003.87     1184.70    137.30 o
   6 -10   6     2416.08     2215.56    184.12 o
   7 -10   6      253.38       95.45    112.43 o
   8 -10   6      256.13      320.86    127.23 o
  -6  -9   6      370.09      495.28    177.66 o
  -5  -9   6     1489.79     1196.02    207.94 o
  -4  -9   6       18.15      -47.32    127.78 o
  -3  -9   6     1187.04     1049.70    183.44 o
  -2  -9   6     4723.15     4959.83    256.27 o
  -1  -9   6      547.88      500.85    122.45 o
   0  -9   6       11.45       53.11     43.43 o
   1  -9   6     3756.57     3451.97    120.59 o
   2  -9   6     2177.16     2092.96    102.91 o
   3  -9   6      898.26      841.06     75.59 o
   4  -9   6      620.67      515.33     70.83 o
   5  -9   6     1713.08     1830.03    162.05 o
   6  -9   6     1632.41     1811.12    165.78 o
   7  -9   6      209.34      120.51    111.87 o
   8  -9   6      138.04      198.49    121.19 o
  -6  -8   6      754.49      520.09    186.17 o
  -5  -8   6     2686.82     2574.66    252.09 o
  -4  -8   6      134.05      -23.57    132.76 o
  -3  -8   6     2817.09     2591.95    244.25 o
  -2  -8   6     6873.79     6134.85    337.40 o
  -1  -8   6      790.17      798.12    120.76 o
   0  -8   6      205.83      162.33     42.72 o
   1  -8   6     5096.16     4489.87    129.33 o
   2  -8   6     4729.57     4324.60    132.34 o
   3  -8   6     3295.08     3225.05    123.53 o
   4  -8   6     1137.70      955.16     93.16 o
   5  -8   6     2843.67     2878.24    211.05 o
   6  -8   6     4677.33     4477.20    247.86 o
   7  -8   6      220.21      119.02    113.79 o
   8  -8   6      486.38      421.78    134.31 o
  -7  -7   6      748.72      853.39    198.86 o
  -6  -7   6     1467.81     1608.72    225.66 o
  -5  -7   6     3161.11     3117.14    250.66 o
  -4  -7   6       16.90       39.55    143.45 o
  -3  -7   6     1309.02     1359.68    199.05 o
  -2  -7   6    10863.84    10934.78    461.70 o
  -1  -7   6     4318.98     4368.76    208.67 o
   0  -7   6      902.75      844.13     53.11 o
   1  -7   6     8802.40     8364.56    182.43 o
   2  -7   6     7922.73     7775.74    182.95 o
   3  -7   6     4097.87     4030.07    128.87 o
   4  -7   6     2521.00     2443.02    130.79 o
   5  -7   6     4606.94     4250.79    231.69 o
   6  -7   6     4722.98     4905.38    251.90 o
   7  -7   6      161.48       85.56    108.57 o
   8  -7   6      469.09      602.42    142.27 o
  -7  -6   6      876.26      822.18    212.85 o
  -6  -6   6     2143.57     2041.82    236.48 o
  -5  -6   6     6145.35     5743.73    327.64 o
  -4  -6   6        2.03       -7.09    132.51 o
  -3  -6   6     1752.48     2033.99    202.28 o
  -2  -6   6    15113.21    15218.77    549.26 o
  -1  -6   6     5807.48     5538.65    297.48 o
   0  -6   6       57.24       45.61     31.86 o
   1  -6   6    11125.69    10533.49    209.14 o
   2  -6   6    10878.58    11026.00    220.52 o
   3  -6   6     5163.89     5115.78    138.94 o
   4  -6   6     1224.72     1183.35    124.83 o
   5  -6   6     9219.98     9740.88    356.55 o
   6  -6   6     4671.39     4789.79    252.52 o
   7  -6   6        5.56       15.67    102.35 o
   8  -6   6      239.48      208.31    119.95 o
  -7  -5   6      586.31      566.48    198.67 o
  -6  -5   6     1660.89     1512.46    224.85 o
  -5  -5   6     5540.88     4561.58    296.49 o
  -4  -5   6      229.87      130.02    129.22 o
  -3  -5   6     1855.58     1890.41    188.97 o
  -2  -5   6    17731.02    17920.85    614.92 o
  -1  -5   6     1485.45     1881.27    172.56 o
   0  -5   6      187.32      208.42     37.06 o
   1  -5   6    11150.83    11475.08    405.50 o
   2  -5   6     5839.47     5842.39    139.92 o
   3  -5   6     2716.34     2539.62    349.96 o
   4  -5   6      381.14      341.23     75.02 o
   5  -5   6     3131.86     2859.96    198.11 o
   6  -5   6     4305.99     4257.88    232.75 o
   7  -5   6       73.14      165.09    114.85 o
   8  -5   6      277.45      147.12    120.70 o
  -8  -4   6      718.74      811.60    204.58 o
  -7  -4   6      592.68      565.74    191.02 o
  -6  -4   6     1353.94     1383.87    201.28 o
  -5  -4   6     4476.18     4015.49    272.61 o
  -4  -4   6       23.01       88.98    122.93 o
  -3  -4   6     2161.49     1972.86    190.65 o
  -2  -4   6     9278.06     9008.43    372.29 o
  -1  -4   6     1401.08     1305.07     98.28 o
   0  -4   6      878.18      922.45     39.87 o
   1  -4   6     5873.03     6002.83    105.97 o
   2  -4   6     2892.37     2955.28     75.04 o
   3  -4   6     3240.77     3172.51    130.67 o
   4  -4   6      371.09      418.58     74.73 o
   5  -4   6      657.75      664.11    127.10 o
   6  -4   6     3369.51     3256.43    218.57 o
   7  -4   6      218.95      155.52    113.11 o
   8  -4   6       88.51       51.18    113.05 o
  -8  -3   6      524.15      671.63    194.44 o
  -7  -3   6      244.13      291.08    161.74 o
  -6  -3   6      364.29      417.00    161.43 o
  -5  -3   6     4021.65     3282.11    247.67 o
  -4  -3   6      253.25      209.93    118.95 o
  -3  -3   6      309.07      164.78    102.60 o
  -2  -3   6     4706.81     4578.93    255.88 o
  -1  -3   6     3426.80     3750.73    145.41 o
   0  -3   6     2677.11     2907.86     87.61 o
   1  -3   6     9980.47    11203.75    253.69 o
   2  -3   6     3632.75     3661.40     97.15 o
   3  -3   6     4629.37     4639.16    115.65 o
   4  -3   6     1018.35     1159.22     86.53 o
   5  -3   6     1392.02     1262.30    149.74 o
   6  -3   6     2282.35     2303.05    184.00 o
   7  -3   6       38.59      -23.44    109.32 o
   8  -3   6       83.69      -49.75    104.47 o
  -8  -2   6      502.46      457.10    166.52 o
  -7  -2   6      320.65      355.81    145.69 o
  -6  -2   6     1574.39     1721.33    209.43 o
  -5  -2   6     2512.71     2594.82    114.82 o
  -4  -2   6      356.45      344.98     55.52 o
  -3  -2   6      188.01      171.61     45.46 o
  -2  -2   6    13122.66    13505.97    278.46 o
  -1  -2   6     2705.35     2660.61    112.95 o
   0  -2   6      233.41      291.49     46.08 o
   1  -2   6     4832.92     5426.98    155.23 o
   2  -2   6     4133.20     4431.38    145.03 o
   3  -2   6     7628.53     7674.24    156.11 o
   4  -2   6     2298.15     2107.21    162.95 o
   5  -2   6     1976.24     1828.12    143.70 o
   6  -2   6     2002.54     2097.60    181.14 o
   7  -2   6       69.33      156.20    119.70 o
  -9  -1   6      567.79      465.44    177.10 o
  -8  -1   6     1166.92     1016.43    187.04 o
  -7  -1   6      152.27      144.14    123.99 o
  -6  -1   6     4284.65     4057.37    153.16 o
  -5  -1   6     7775.11     7289.22    312.28 o
  -4  -1   6       41.55       50.66     50.97 o
  -3  -1   6     2184.02     2230.30     95.82 o
  -2  -1   6    10952.22    10933.08    239.03 o
  -1  -1   6     3334.21     3291.16    162.98 o
   0  -1   6       34.33       58.28     40.49 o
   1  -1   6     4906.11     5106.02    421.63 o
   2  -1   6     3541.64     3575.52    129.61 o
   3  -1   6     7718.32     8024.98    217.70 o
   4  -1   6      969.84      956.99     86.51 o
   5  -1   6     3240.13     3091.49    185.02 o
   6  -1   6     3281.42     3073.24    264.00 o
   7  -1   6       51.66       90.54    120.01 o
  -9   0   6     1052.79     1055.11    197.80 o
  -8   0   6     1742.89     1533.17    200.04 o
  -7   0   6      602.20      680.36     84.72 o
  -6   0   6     4519.80     4563.27    165.83 o
  -5   0   6    12170.61    11823.15    277.13 o
  -4   0   6      807.08      772.81     73.81 o
  -3   0   6     3056.96     3215.00    121.32 o
  -2   0   6    15734.33    15639.50    325.80 o
  -1   0   6    18376.77    19900.82    396.61 o
   0   0   6     2014.48     2105.19     97.85 o
   1   0   6    12689.03    13461.60    296.14 o
   2   0   6     5026.70     4997.74    158.06 o
   3   0   6    11033.73    11480.49    373.41 o
   4   0   6       20.19      105.27     94.02 o
   5   0   6     4085.49     3814.53    150.42 o
   6   0   6     4975.06     4756.92    168.67 o
   7   0   6      379.88      439.51    140.59 o
  -9   1   6     1488.33     1453.58    204.08 o
  -8   1   6     1442.92     1215.29    186.67 o
  -7   1   6      767.90      785.92     93.72 o
  -6   1   6     3098.61     2827.10    141.35 o
  -5   1   6    10197.38     9848.72    246.63 o
  -4   1   6     1098.14     1354.15     90.51 o
  -3   1   6     3023.48     3180.01    123.36 o
  -2   1   6    17592.12    17623.99    363.30 o
  -1   1   6    12692.50    13436.41    291.16 o
   0   1   6     1199.26     1230.30     79.18 o
   1   1   6     9445.83    10113.84    240.83 o
   2   1   6    14099.63    14802.52    331.23 o
   3   1   6    10603.88     9200.88    328.57 o
   4   1   6      297.55      154.40    102.60 o
   5   1   6     4501.64     3934.10    152.95 o
   6   1   6     5161.21     4607.17    203.74 o
   7   1   6      374.39      414.20     90.44 o
  -9   2   6     1633.01     1601.57    199.85 o
  -8   2   6     1865.49     1787.94    123.13 o
  -7   2   6       68.02       65.11     76.59 o
  -6   2   6     2487.85     2341.78    133.66 o
  -5   2   6    15658.25    14925.27    336.57 o
  -4   2   6     2001.90     2053.04    115.86 o
  -3   2   6     1803.62     1773.76    102.06 o
  -2   2   6    19699.19    19561.72    398.19 o
  -1   2   6     4952.57     4317.36    191.06 o
   0   2   6     1485.83     1500.21    106.25 o
   1   2   6     6085.13     5846.19    173.36 o
   2   2   6     9915.08    10226.60    214.53 o
   3   2   6     2303.77     2163.46    256.78 o
   4   2   6        7.50      -77.48     89.29 o
   5   2   6     1885.88     2004.08    180.83 o
   6   2   6     3597.28     3422.05    154.70 o
  -9   3   6     1306.65     1314.41    184.00 o
  -8   3   6     1512.84     1297.66    113.05 o
  -7   3   6      288.01      167.68    152.84 o
  -6   3   6     2292.15     2001.22    130.84 o
  -5   3   6     7027.55     6913.44    205.81 o
  -4   3   6      243.15      279.24     71.56 o
  -3   3   6      112.97      145.48     57.05 o
  -2   3   6    12100.95    12107.15    276.77 o
  -1   3   6     2982.51     2830.80    179.99 o
   0   3   6     1591.42     1476.89     74.92 o
   1   3   6     3036.54     2838.34    102.03 o
   2   3   6     3518.11     3312.96    202.68 o
   3   3   6     3151.48     3118.46    197.83 o
   4   3   6      120.79       -4.35     88.55 o
   5   3   6     1708.10     1481.87    167.02 o
   6   3   6     2537.63     2385.82    209.90 o
  -9   4   6      561.80      692.45     99.00 o
  -8   4   6      748.32      682.52    102.32 o
  -7   4   6       10.10       88.53     75.91 o
  -6   4   6      628.97      756.82    158.38 o
  -5   4   6     5204.09     5186.03    181.39 o
  -4   4   6      220.93      316.41     72.08 o
  -3   4   6       44.80      -36.85     53.50 o
  -2   4   6     4727.23     4520.59    149.80 o
  -1   4   6     2253.48     2006.81     90.97 o
   0   4   6      449.95      399.86     49.88 o
   1   4   6     1253.38      944.39     98.22 o
   2   4   6      552.80      494.99     89.04 o
   3   4   6     2698.62     2813.75    202.47 o
   4   4   6       13.58       29.29     97.13 o
   5   4   6      359.21      536.45    132.82 o
  -9   5   6      567.54      666.47    169.85 o
  -8   5   6      633.08      644.80    100.03 o
  -7   5   6        1.98      118.08     75.21 o
  -6   5   6      495.32      619.55     90.76 o
  -5   5   6     4777.50     4681.37    173.31 o
  -4   5   6      283.80      265.98     74.76 o
  -3   5   6       57.76      -60.62     54.38 o
  -2   5   6     6115.12     6018.71    223.79 o
  -1   5   6     4123.97     4069.89    123.96 o
   0   5   6     1257.25     1247.31     75.58 o
   1   5   6     1994.52     1909.25    225.16 o
   2   5   6     2060.56     1940.79    242.98 o
   3   5   6     1912.85     2282.41    188.47 o
   4   5   6       65.70      114.10    106.27 o
   5   5   6      150.77      243.82    106.95 o
  -9   6   6      825.21      798.70    143.80 o
  -8   6   6      857.36     1070.09    202.19 o
  -7   6   6       16.83       34.11     71.59 o
  -6   6   6     1057.59     1151.26    101.43 o
  -5   6   6     5174.23     5139.37    183.51 o
  -4   6   6      525.35      568.46     80.46 o
  -3   6   6        5.98       17.74     53.22 o
  -2   6   6     6008.16     5700.39    170.79 o
  -1   6   6     2997.06     2794.77     99.87 o
   0   6   6      703.62      746.99    103.03 o
   1   6   6     2099.15     2203.68    140.44 o
   2   6   6     2636.92     2647.23    198.36 o
   3   6   6     2775.48     3041.16    218.32 o
   4   6   6      150.01      372.60    120.01 o
  -8   7   6     1456.79     1411.48    175.35 o
  -7   7   6       32.39       77.04    115.41 o
  -6   7   6     1826.29     1818.34    183.62 o
  -5   7   6     5874.62     5938.30    288.78 o
  -4   7   6      776.64      751.10    143.45 o
  -3   7   6      190.93      127.35    118.64 o
  -2   7   6     4479.30     4280.70    188.71 o
  -1   7   6     4022.73     3856.44    182.93 o
   0   7   6     1372.74     1375.92    123.10 o
   1   7   6     1238.72     1133.30    115.75 o
   2   7   6     1879.20     2137.33    196.06 o
   3   7   6     3400.71     3245.80    229.70 o
   4   7   6        0.83      -28.67     88.92 o
  -8   8   6     2295.69     2065.89    200.29 o
  -7   8   6       58.38      271.55    132.26 o
  -6   8   6     1642.68     1791.60    190.59 o
  -5   8   6     6449.76     6381.28    299.84 o
  -4   8   6     2531.56     2490.16    201.53 o
  -3   8   6      187.62      153.84    118.15 o
  -2   8   6     4473.87     4640.59    353.72 o
  -1   8   6     4547.82     4270.33    290.02 o
   0   8   6     1944.29     1972.69    138.15 o
   1   8   6     1387.69     1248.42    121.43 o
   2   8   6     2409.62     2272.21    195.63 o
   3   8   6     2711.99     2655.62    208.12 o
  -8   9   6     1602.94     1860.25    199.23 o
  -7   9   6       22.38      -40.98    120.07 o
  -6   9   6     1051.89     1190.73    173.05 o
  -5   9   6     6315.00     6099.85    300.03 o
  -4   9   6     1436.28     1254.78    159.62 o
  -3   9   6      289.94      234.60    135.18 o
  -2   9   6     3252.86     3141.89    170.84 o
  -1   9   6     4309.31     4089.77    191.66 o
   0   9   6     1738.73     1703.97    137.87 o
   1   9   6      830.63      960.41    152.10 o
   2   9   6     1698.99     1683.34    183.75 o
  -7  10   6        2.33      106.83    130.65 o
  -6  10   6      442.77      447.40    140.53 o
  -5  10   6     3206.02     3026.04    221.49 o
  -4  10   6      443.89      378.69    119.58 o
  -3  10   6        3.32       47.07     83.35 o
  -2  10   6     1673.49     1773.94    140.39 o
  -1  10   6     1716.07     1542.96    136.60 o
   0  10   6      425.17      477.99    101.88 o
   1  10   6      328.47      634.76    138.36 o
  -6  11   6      145.44      243.76    125.92 o
  -5  11   6     1429.07     1233.89    166.03 o
  -4  11   6      456.70      323.41    117.84 o
  -3  11   6        0.10       58.95     87.39 o
  -2  11   6     1246.98     1245.56    132.87 o
  -1  11   6      248.10      258.55     91.90 o
   0  11   6      328.09      378.57    114.17 o
  -5  12   6      898.91      905.19    148.18 o
  -4  12   6      369.76      216.46    109.38 o
  -3  12   6       36.95      -55.60     94.80 o
  -2  12   6      583.90      717.67    117.05 o
   0 -15   7     1075.42     1179.10    344.30 o
   1 -15   7      673.35      768.14    312.40 o
   2 -15   7      260.95       53.23    278.70 o
   3 -15   7      918.57     1394.19    333.17 o
   4 -15   7     1927.42     2040.65    140.98 o
   5 -15   7      166.70      265.78    245.22 o
  -2 -14   7       84.87     -209.80    269.81 o
  -1 -14   7      677.57      959.23    305.69 o
   0 -14   7     1239.00     2000.84    340.45 o
   1 -14   7     1099.49     1725.25    323.66 o
   2 -14   7      172.17      173.86    270.12 o
   3 -14   7      754.38      774.55     96.70 o
   4 -14   7     2667.64     2917.38    165.45 o
   5 -14   7       82.11       47.93    112.80 o
   6 -14   7      150.82       99.06     92.78 o
  -3 -13   7      724.89      777.22    323.85 o
  -2 -13   7       42.60       76.98    251.84 o
  -1 -13   7      945.81      724.92    274.04 o
   0 -13   7      745.71     1220.52    271.55 o
   1 -13   7     1101.97     1568.24    291.64 o
   2 -13   7       33.30       61.37    232.13 o
   3 -13   7      612.32      597.57    145.63 o
   4 -13   7     1609.91     1787.27    195.28 o
   5 -13   7       69.21      135.33    174.76 o
   6 -13   7        5.58      169.70    103.53 o
  -4 -12   7      590.86      946.54    313.09 o
  -3 -12   7      942.94      982.63    158.84 o
  -2 -12   7      349.20      495.77    165.09 o
  -1 -12   7     1179.62     1117.05    151.63 o
   0 -12   7     1083.85     1223.08    142.45 o
   1 -12   7     1257.73     1275.54    140.28 o
   2 -12   7        4.95      -71.35     78.73 o
   3 -12   7      727.27      781.75     76.49 o
   4 -12   7     1204.36     1389.18    104.07 o
   5 -12   7      166.85      218.76     85.50 o
   6 -12   7       17.65      -97.19     84.75 o
   7 -12   7      847.11      791.52    142.15 o
  -4 -11   7      751.38      910.09    171.69 o
  -3 -11   7      267.45      445.56    140.81 o
  -2 -11   7      136.71      247.83    127.60 o
  -1 -11   7      917.27      854.30    140.95 o
   0 -11   7      861.64      939.32    144.52 o
   1 -11   7     1030.71     1160.04     82.91 o
   2 -11   7       60.76       30.43     56.20 o
   3 -11   7      377.16      448.60     75.51 o
   4 -11   7     2092.43     1976.42    107.46 o
   5 -11   7      514.34      477.69    110.44 o
   6 -11   7       43.87      -30.66     94.52 o
   7 -11   7     1252.22     1114.43    157.94 o
  -5 -10   7       17.64     -184.00    150.98 o
  -4 -10   7     1582.06     1383.75    221.37 o
  -3 -10   7      985.12      824.49    133.63 o
  -2 -10   7      251.29      136.32    124.78 o
  -1 -10   7     1788.69     2069.41    408.76 o
   0 -10   7     2167.15     2194.77    174.12 o
   1 -10   7     1636.35     1443.66    116.51 o
   2 -10   7      271.02      265.28     65.13 o
   3 -10   7     1101.48     1114.97     86.91 o
   4 -10   7     2672.90     2471.42    122.52 o
   5 -10   7      369.09      449.33    112.43 o
   6 -10   7       75.32        7.77     94.89 o
   7 -10   7     1710.24     1643.48    177.10 o
  -6  -9   7       66.08      217.82    175.60 o
  -5  -9   7      157.06       78.47    171.75 o
  -4  -9   7     3582.82     3739.46    292.32 o
  -3  -9   7     1041.26     1118.47    196.37 o
  -2  -9   7      506.30      680.01    142.62 o
  -1  -9   7     2625.89     2826.64    371.29 o
   0  -9   7     4663.28     4425.06    227.56 o
   1  -9   7     3804.04     3593.65    127.22 o
   2  -9   7      431.07      412.20     78.24 o
   3  -9   7     2037.56     1984.09    104.39 o
   4  -9   7     4575.28     4676.37    158.04 o
   5  -9   7     1272.20     1255.21    143.52 o
   6  -9   7      169.31      106.64    102.10 o
   7  -9   7     2879.60     2830.42    216.08 o
  -6  -8   7      133.49       78.10    154.65 o
  -5  -8   7       65.73      255.26    159.93 o
  -4  -8   7     4168.33     4135.50    301.52 o
  -3  -8   7     3349.99     3430.79    286.72 o
  -2  -8   7     2082.04     2196.72    246.55 o
  -1  -8   7     6248.02     6781.10    285.77 o
   0  -8   7     6388.63     5886.11    220.91 o
   1  -8   7     4942.26     4469.73    135.98 o
   2  -8   7      150.09      151.79     54.52 o
   3  -8   7     2201.35     2141.62    110.54 o
   4  -8   7     5834.71     5937.13    295.24 o
   5  -8   7     1446.05     1542.68    152.60 o
   6  -8   7        3.88      -91.91     91.59 o
   7  -8   7     3305.29     3300.52    231.69 o
   8  -8   7     1462.67     1939.28    193.45 o
  -7  -7   7     2141.72     2161.52    269.62 o
  -6  -7   7      221.92       58.20    160.12 o
  -5  -7   7      155.78       35.07    145.38 o
  -4  -7   7     4750.67     4513.57    309.36 o
  -3  -7   7     5256.05     4762.92    312.78 o
  -2  -7   7     2554.53     2382.08    243.88 o
  -1  -7   7     7006.44     7273.94    276.49 o
   0  -7   7     9019.96     8531.95    186.06 o
   1  -7   7    10347.82     9959.27    211.69 o
   2  -7   7        1.30       -2.47     46.51 o
   3  -7   7     4122.20     3928.68    131.93 o
   4  -7   7     8990.25     8949.64    251.28 o
   5  -7   7     1156.07     1248.68    147.19 o
   6  -7   7       91.33      180.64    101.23 o
   7  -7   7     2806.64     2780.61    211.79 o
   8  -7   7     1632.72     1592.43    181.88 o
  -7  -6   7     2638.73     2340.92    262.97 o
  -6  -6   7      370.57      251.59    172.56 o
  -5  -6   7       49.49      -73.87    130.77 o
  -4  -6   7     4416.69     4520.85    308.55 o
  -3  -6   7     2844.47     2461.18    242.51 o
  -2  -6   7     1236.67     1131.66    178.59 o
  -1  -6   7     1118.45     1358.81    175.60 o
   0  -6   7     6301.77     6153.84    146.15 o
   1  -6   7    13019.36    12902.98    395.53 o
   2  -6   7     1196.68     1346.91     72.22 o
   3  -6   7     1575.40     1702.16    107.75 o
   4  -6   7     8249.91     8178.93    235.62 o
   5  -6   7     1784.19     1913.17    169.70 o
   6  -6   7        5.55     -129.18     86.12 o
   7  -6   7     2698.30     2677.64    215.09 o
   8  -6   7     1350.17     1378.02    176.72 o
  -7  -5   7     2046.06     2127.70    254.70 o
  -6  -5   7      271.52      160.43    150.61 o
  -5  -5   7       44.67       98.31    144.26 o
  -4  -5   7     3459.89     3174.78    257.44 o
  -3  -5   7     3855.37     3848.84    269.00 o
  -2  -5   7      646.59      656.58    144.33 o
  -1  -5   7      973.94      883.30    147.75 o
   0  -5   7     3241.73     3449.00    160.37 o
   1  -5   7     7120.56     7477.60    361.48 o
   2  -5   7      473.31      513.92     54.94 o
   3  -5   7      206.19      189.52     65.94 o
   4  -5   7     4005.95     4151.58    251.56 o
   5  -5   7      413.76      469.85    120.26 o
   6  -5   7      170.83      128.16    100.36 o
   7  -5   7     1784.38     1838.98    181.14 o
   8  -5   7      665.52      635.88    146.81 o
  -8  -4   7      104.28      372.10    179.15 o
  -7  -4   7     1406.42     1300.92    209.74 o
  -6  -4   7      567.72      651.36    165.78 o
  -5  -4   7       79.92       -5.35    142.52 o
  -4  -4   7     3784.07     3248.66    252.40 o
  -3  -4   7     3718.06     3776.65    255.32 o
  -2  -4   7     1369.40     1329.58    166.46 o
  -1  -4   7     1272.62     1217.03     97.56 o
   0  -4   7     2329.01     2307.31     65.15 o
   1  -4   7     5816.72     6057.38    183.76 o
   2  -4   7       22.23       32.61     36.78 o
   3  -4   7     1090.79     1211.48     70.44 o
   4  -4   7     3587.93     3376.70    153.38 o
   5  -4   7      234.72      129.40    105.96 o
   6  -4   7      151.75       81.71    104.09 o
   7  -4   7     1380.20     1331.20    171.19 o
  -8  -3   7      117.44       -6.03    147.87 o
  -7  -3   7     1978.01     1649.20    216.52 o
  -6  -3   7      301.34      316.45    153.65 o
  -5  -3   7       79.47       46.70    132.70 o
  -4  -3   7     3184.27     2689.70    229.45 o
  -3  -3   7     5453.99     5407.38    290.33 o
  -2  -3   7     1593.85     1498.80     70.56 o
  -1  -3   7     2632.22     2824.60    103.29 o
   0  -3   7     4043.26     4082.79    110.88 o
   1  -3   7    10487.17    12474.90    286.20 o
   2  -3   7        6.93      -12.10     38.42 o
   3  -3   7      530.18      576.79     58.40 o
   4  -3   7     4078.34     4008.61    123.89 o
   5  -3   7     1562.19     1465.92    101.50 o
   6  -3   7       56.00       82.83    105.83 o
   7  -3   7     1178.02      882.99    153.96 o
  -8  -2   7      464.76      629.35    188.79 o
  -7  -2   7     4702.69     4157.52    291.51 o
  -6  -2   7      321.27      279.88    141.53 o
  -5  -2   7      209.77       -4.41    125.11 o
  -4  -2   7     3811.59     3380.82    120.93 o
  -3  -2   7     5715.12     5497.49    150.21 o
  -2  -2   7     2254.71     2222.33     93.78 o
  -1  -2   7     2366.31     2610.95    103.70 o
   0  -2   7     4042.53     4215.15    138.04 o
   1  -2   7    11602.32    12981.15    295.15 o
   2  -2   7      276.53      400.67     61.97 o
   3  -2   7     2241.33     2030.98    119.04 o
   4  -2   7     9221.70     8566.32    235.45 o
   5  -2   7     2145.40     1931.46    114.11 o
   6  -2   7       12.81       26.80    111.12 o
   7  -2   7     1868.11     2062.34    197.30 o
  -8  -1   7      538.48      514.56    169.01 o
  -7  -1   7     5423.94     5194.97    315.58 o
  -6  -1   7     2588.49     2576.59    239.78 o
  -5  -1   7       21.32        9.30    120.20 o
  -4  -1   7    11054.57    10800.13    256.51 o
  -3  -1   7    10781.35    10637.49    245.26 o
  -2  -1   7     6878.67     7064.30    182.98 o
  -1  -1   7     8100.58     8779.36    240.27 o
   0  -1   7    10998.61    12375.54    280.26 o
   1  -1   7    11804.39    12137.69    281.24 o
   2  -1   7      908.37      859.87    124.96 o
   3  -1   7     2661.36     2375.71    263.62 o
   4  -1   7     7897.23     7243.66    197.67 o
   5  -1   7     3219.13     2854.26    176.04 o
   6  -1   7       31.10      104.47     82.48 o
   7  -1   7     2855.38     2552.21    220.31 o
  -9   0   7        1.19      -14.86    136.74 o
  -8   0   7     1197.24     1253.78    201.47 o
  -7   0   7     3886.38     3950.32    269.62 o
  -6   0   7     1826.50     1826.96    121.75 o
  -5   0   7      557.54      546.09     83.28 o
  -4   0   7    12234.95    12365.91    288.79 o
  -3   0   7    12310.40    12612.44    286.38 o
  -2   0   7     6791.38     6529.56    177.27 o
  -1   0   7     5621.00     6012.69    170.34 o
   0   0   7     6405.57     6629.64    184.45 o
   1   0   7    14462.33    14981.73    331.34 o
   2   0   7      357.75      385.27     92.43 o
   3   0   7     2571.69     2562.72    130.42 o
   4   0   7     6746.94     6895.28    296.49 o
   5   0   7     3897.21     3972.76    197.49 o
   6   0   7      187.98      195.59     81.48 o
   7   0   7     2295.22     1806.83    199.92 o
  -9   1   7       42.20      -90.79    114.23 o
  -8   1   7     1231.01     1165.48    183.87 o
  -7   1   7     4821.64     4890.52    175.28 o
  -6   1   7     2481.21     2274.94    162.67 o
  -5   1   7      420.61      374.89     81.37 o
  -4   1   7     8944.82     8944.54    236.68 o
  -3   1   7     9788.42     9700.14    241.11 o
  -2   1   7     6572.38     6484.88    270.59 o
  -1   1   7     2917.32     2770.12    118.90 o
   0   1   7     6121.13     6041.94    196.22 o
   1   1   7    14611.43    15251.13    339.76 o
   2   1   7      369.39      347.38     67.12 o
   3   1   7      406.78      468.61    111.49 o
   4   1   7     3502.01     3671.37    217.64 o
   5   1   7     2287.54     2269.49    145.76 o
   6   1   7      425.54      487.79     92.44 o
  -9   2   7       94.70       38.12    133.26 o
  -8   2   7      906.32      715.84    168.70 o
  -7   2   7     3168.27     2819.83    185.09 o
  -6   2   7      379.28      353.88     87.82 o
  -5   2   7      100.64       56.84     78.36 o
  -4   2   7     3435.73     3205.38    155.95 o
  -3   2   7     6248.37     6226.16    188.10 o
  -2   2   7     5909.53     5482.74    462.73 o
  -1   2   7     2364.33     2335.55    114.37 o
   0   2   7     3869.28     3449.84    133.58 o
   1   2   7    10102.27    10405.69    261.16 o
   2   2   7       93.35       88.57     57.48 o
   3   2   7      633.03      551.56    120.76 o
   4   2   7     4446.91     4323.42    236.91 o
   5   2   7     1556.41     1929.77    182.13 o
   6   2   7      188.08      123.81     85.02 o
  -9   3   7      143.47      125.05    127.85 o
  -8   3   7      148.37       92.50    122.10 o
  -7   3   7     2009.00     2001.23    127.34 o
  -6   3   7      780.71      766.28    212.20 o
  -5   3   7      703.54      793.58    100.31 o
  -4   3   7     1111.61     1235.32    102.68 o
  -3   3   7     2686.58     2584.84    130.24 o
  -2   3   7     2370.07     2381.88    120.39 o
  -1   3   7     1041.31      951.82     81.17 o
   0   3   7     1138.41     1094.67     86.98 o
   1   3   7     3896.44     3521.12    143.15 o
   2   3   7       81.97       11.94     93.96 o
   3   3   7       78.68       87.80     99.37 o
   4   3   7     2852.48     2483.75    195.50 o
   5   3   7      190.85      225.54    109.07 o
  -9   4   7       66.05      141.24     71.80 o
  -8   4   7       60.14       74.28     73.98 o
  -7   4   7     2444.66     2322.81    135.21 o
  -6   4   7     1394.36     1445.14    125.17 o
  -5   4   7       75.05      -47.51     77.51 o
  -4   4   7     3029.39     2993.49    148.16 o
  -3   4   7     2762.51     2593.68    135.09 o
  -2   4   7     3812.77     3546.69    172.71 o
  -1   4   7      217.77      276.57     65.05 o
   0   4   7     2215.40     2370.10    102.48 o
   1   4   7     1980.02     1944.11     97.92 o
   2   4   7      118.99      133.26    108.38 o
   3   4   7       39.85       46.39     97.32 o
   4   4   7     1942.89     1916.90    183.62 o
   5   4   7      380.68      300.09    115.66 o
  -9   5   7       53.03      166.58     82.59 o
  -8   5   7      224.56      148.27    167.21 o
  -7   5   7     3107.92     3348.90    204.70 o
  -6   5   7      899.59      938.84    121.85 o
  -5   5   7      300.69      273.91     86.38 o
  -4   5   7     1032.28     1165.46    103.94 o
  -3   5   7     4702.34     4857.05    197.34 o
  -2   5   7     4325.23     4459.01    212.88 o
  -1   5   7      406.02      340.57     65.95 o
   0   5   7     2807.71     2956.94    113.94 o
   1   5   7     6406.00     6032.00    283.92 o
   2   5   7      378.68      500.13    125.86 o
   3   5   7      198.38      217.08    116.72 o
   4   5   7     2053.43     2245.66    201.72 o
  -8   6   7      241.92      340.08     82.97 o
  -7   6   7     3967.11     4078.87    170.78 o
  -6   6   7     1482.31     1687.20    121.25 o
  -5   6   7      197.55      258.93     77.27 o
  -4   6   7     2956.07     2800.86    137.46 o
  -3   6   7     7027.77     7035.88    306.62 o
  -2   6   7     3420.38     3297.28    221.00 o
  -1   6   7       15.58      -24.86     77.98 o
   0   6   7     2577.60     2611.60    157.87 o
   1   6   7     8485.62     8013.38    336.53 o
   2   6   7      701.20      345.55    127.54 o
   3   6   7      209.92      208.50    114.66 o
   4   6   7     2927.30     2802.25    213.85 o
  -8   7   7      298.40      465.99    137.55 o
  -7   7   7     4323.15     4556.85    262.16 o
  -6   7   7     2308.06     2461.74    208.44 o
  -5   7   7      762.23      895.55    150.67 o
  -4   7   7     4105.59     3529.78    224.23 o
  -3   7   7     4725.26     4465.57    251.34 o
  -2   7   7     2941.83     2641.57    203.03 o
  -1   7   7       91.34      112.56     79.75 o
   0   7   7     4088.91     4054.76    317.13 o
   1   7   7     5201.27     4896.30    268.32 o
   2   7   7      554.84      482.35    140.66 o
   3   7   7      153.46      -39.05    105.71 o
  -8   8   7      107.97      116.97    128.78 o
  -7   8   7     3573.83     4007.97    262.04 o
  -6   8   7     2129.88     2246.77    209.18 o
  -5   8   7      607.05      591.35    145.26 o
  -4   8   7     3068.85     2908.08    211.67 o
  -3   8   7     4025.17     3783.05    228.21 o
  -2   8   7     3235.19     3025.91    166.70 o
  -1   8   7       97.51      138.66    156.98 o
   0   8   7     1127.61     1246.45    163.54 o
   1   8   7     2820.40     2445.32    202.22 o
   2   8   7      734.36      784.56    147.99 o
  -7   9   7     1679.17     1854.03    202.28 o
  -6   9   7     1113.84     1262.80    175.60 o
  -5   9   7      444.52      494.23    141.15 o
  -4   9   7      600.85      573.69    141.03 o
  -3   9   7     1945.08     1774.75    176.66 o
  -2   9   7     2797.56     2578.57    161.98 o
  -1   9   7       45.55       23.06     98.12 o
   0   9   7      703.48      683.20    141.15 o
   1   9   7     2247.95     2265.18    205.58 o
  -7  10   7      807.80      804.70    161.86 o
  -6  10   7      586.01      686.37    151.48 o
  -5  10   7      238.68       52.98    113.05 o
  -4  10   7      633.83      651.61    143.45 o
  -3  10   7     1177.83     1135.33    152.97 o
  -2  10   7     1477.59     1396.80    184.84 o
  -1  10   7       32.08      -21.08     95.51 o
   0  10   7      302.66      476.01    125.92 o
  -5  11   7      177.13       48.07    105.65 o
  -4  11   7      282.40      292.01    119.51 o
  -3  11   7      509.20      497.21    132.39 o
  -2  11   7      618.55      755.58    110.21 o
  -1  11   7       84.55      -29.29     90.29 o
   0 -15   8       26.94      420.35    295.86 o
   1 -15   8      269.85      505.61    298.72 o
   2 -15   8     1654.10     1865.04    345.36 o
   3 -15   8      724.53      942.19    307.31 o
   4 -15   8        9.65       85.80     60.04 o
  -1 -14   8      734.05     1240.10    316.57 o
   0 -14   8        6.46     -309.42    253.70 o
   1 -14   8      104.90     -109.25    252.03 o
   2 -14   8     1161.18     1450.09    311.72 o
   3 -14   8      603.01     1045.41    289.52 o
   4 -14   8       59.15      -25.06    165.72 o
   5 -14   8      566.23      733.94    262.44 o
  -3 -13   8       87.75       92.53    312.09 o
  -2 -13   8      509.33      622.82    298.16 o
  -1 -13   8      997.72     1753.79    317.69 o
   0 -13   8        7.94     -101.42    222.49 o
   1 -13   8       47.66       45.97     88.80 o
   2 -13   8     1669.76     1551.70    186.61 o
   3 -13   8      353.22      375.74     62.78 o
   4 -13   8        5.56      -24.34     49.60 o
   5 -13   8      289.31      337.08     70.00 o
   6 -13   8      476.85      518.23    119.64 o
  -4 -12   8      204.72      412.65    154.38 o
  -3 -12   8       19.76      -71.67    141.78 o
  -2 -12   8      216.47      235.70    139.52 o
  -1 -12   8     1835.28     2159.55    187.67 o
   0 -12   8       11.08      -70.67    103.70 o
   1 -12   8       47.41      150.00    185.52 o
   2 -12   8     1633.39     1627.19     93.40 o
   3 -12   8      390.23      378.79     67.54 o
   4 -12   8        1.37       34.13     58.81 o
   5 -12   8      561.64      664.03     92.00 o
   6 -12   8      348.53      253.08    104.03 o
  -4 -11   8      403.31      403.75    164.81 o
  -3 -11   8      396.10      515.18    155.41 o
  -2 -11   8      707.82      720.43    151.60 o
  -1 -11   8     2895.01     3155.29    218.00 o
   0 -11   8        6.12        0.48    111.78 o
   1 -11   8      394.17      264.85    113.98 o
   2 -11   8     1962.32     1902.00    101.57 o
   3 -11   8     1005.53     1057.16     84.11 o
   4 -11   8      282.49      342.24     67.60 o
   5 -11   8     1325.14     1263.75    109.45 o
   6 -11   8      367.42      456.29    119.14 o
   7 -11   8      569.58      706.39    140.47 o
  -5 -10   8     1153.96     1087.45    220.13 o
  -4 -10   8      458.26      654.10    213.47 o
  -3 -10   8      794.60      630.73    133.40 o
  -2 -10   8     1285.81     1608.69    174.36 o
  -1 -10   8     5301.94     5337.62    335.63 o
   0 -10   8       32.66      -21.14    115.22 o
   1 -10   8     1340.25     1250.80     85.10 o
   2 -10   8     4792.84     4191.64    295.46 o
   3 -10   8     2108.03     1783.90    105.85 o
   4 -10   8      158.99      128.30     57.92 o
   5 -10   8     2361.66     2236.74    140.05 o
   6 -10   8     1609.22     1702.87    171.31 o
   7 -10   8     2197.77     2199.08    196.87 o
  -6  -9   8     1525.91     1463.65    243.26 o
  -5  -9   8     1553.10     1455.63    244.00 o
  -4  -9   8      716.64      549.57    200.23 o
  -3  -9   8      176.97      197.18    169.26 o
  -2  -9   8     1690.23     1618.39    176.10 o
  -1  -9   8     7425.37     6825.26    308.95 o
   0  -9   8      443.74      362.96    126.48 o
   1  -9   8      951.79      999.13     90.57 o
   2  -9   8     8548.97     8264.67    202.87 o
   3  -9   8     2027.16     2013.21    104.82 o
   4  -9   8      472.26      540.93     90.18 o
   5  -9   8     3053.99     3137.59    165.81 o
   6  -9   8     2742.65     3017.03    221.74 o
   7  -9   8     1267.22     1475.15    176.16 o
  -6  -8   8     1547.35     1518.12    252.65 o
  -5  -8   8     1572.97     1782.58    249.85 o
  -4  -8   8     2583.08     2415.10    268.69 o
  -3  -8   8      156.78      378.75    183.87 o
  -2  -8   8     5710.74     5876.73    379.31 o
  -1  -8   8     7242.82     7896.22    403.32 o
   0  -8   8      824.68      884.32     72.01 o
   1  -8   8      448.35      424.91     60.16 o
   2  -8   8    11069.42    11005.82    241.10 o
   3  -8   8     2152.16     2087.94    110.67 o
   4  -8   8      231.57      242.78    134.35 o
   5  -8   8     2404.88     2235.62    137.49 o
   6  -8   8     1075.47     1016.43    142.02 o
   7  -8   8     1733.46     2010.61    191.15 o
  -7  -7   8      175.58      269.06    192.33 o
  -6  -7   8     1590.78     1556.24    244.25 o
  -5  -7   8     1668.51     1570.98    226.72 o
  -4  -7   8     1866.55     1637.14    226.59 o
  -3  -7   8       64.46     -120.63    162.30 o
  -2  -7   8     2006.07     2217.42    247.67 o
  -1  -7   8     6158.05     6232.50    276.83 o
   0  -7   8     1697.51     1727.93    197.72 o
   1  -7   8      113.34       53.64     48.84 o
   2  -7   8     7798.02     7647.33    184.49 o
   3  -7   8     4085.07     3983.44    133.85 o
   4  -7   8      317.85      469.13     83.81 o
   5  -7   8     1882.31     1848.08    126.42 o
   6  -7   8      759.80     1034.65    146.19 o
   7  -7   8     1777.07     1614.75    178.46 o
  -7  -6   8      415.17      352.70    179.46 o
  -6  -6   8     1436.10     1166.04    222.80 o
  -5  -6   8     1524.48     1481.12    215.15 o
  -4  -6   8     1536.66     1669.72    228.21 o
  -3  -6   8       82.77      248.54    167.46 o
  -2  -6   8     1419.26     1430.01    218.38 o
  -1  -6   8     6890.18     7126.60    380.62 o
   0  -6   8      851.21      880.32     62.87 o
   1  -6   8       60.46       94.47     45.13 o
   2  -6   8     3550.47     3341.36    118.36 o
   3  -6   8     2381.00     2227.13    129.91 o
   4  -6   8     1865.15     1981.14    141.65 o
   5  -6   8     1017.97      924.96    136.49 o
   6  -6   8     1830.66     1600.82    164.66 o
   7  -6   8     1129.60     1266.28    167.08 o
  -7  -5   8      375.69      574.32    194.57 o
  -6  -5   8     1183.87      948.47    192.89 o
  -5  -5   8     1186.77     1141.23    198.42 o
  -4  -5   8     1148.12      886.53    192.77 o
  -3  -5   8       14.37      102.04    147.99 o
  -2  -5   8      965.75     1055.11    183.94 o
  -1  -5   8     6390.01     6039.83    157.08 o
   0  -5   8      132.55      102.77     30.90 o
   1  -5   8      203.78      209.91     36.21 o
   2  -5   8     5140.56     4998.00    123.74 o
   3  -5   8     2084.13     1975.02    128.89 o
   4  -5   8      183.58      101.45     72.60 o
   5  -5   8     1267.41     1252.73    148.49 o
   6  -5   8      846.11      785.49    146.38 o
   7  -5   8      642.92      492.86    131.14 o
  -8  -4   8      135.75      243.13    177.47 o
  -7  -4   8      746.98      647.01    185.12 o
  -6  -4   8      723.41      637.62    168.20 o
  -5  -4   8     2615.97     2654.50    256.94 o
  -4  -4   8     2034.43     2142.81    227.34 o
  -3  -4   8       72.25      -77.91    139.16 o
  -2  -4   8      687.94      672.90     50.87 o
  -1  -4   8    11928.49    11857.97    264.56 o
   0  -4   8      228.35      213.33     42.75 o
   1  -4   8       29.78        6.51     38.54 o
   2  -4   8     3740.39     3659.41    109.43 o
   3  -4   8     2529.04     2613.54    102.95 o
   4  -4   8       82.00       12.73     52.54 o
   5  -4   8      867.26      927.20    137.55 o
   6  -4   8      832.03      818.44    137.86 o
   7  -4   8     1093.68     1470.86    182.01 o
  -8  -3   8      544.52      703.28    196.00 o
  -7  -3   8      141.40      211.79    148.68 o
  -6  -3   8     1600.23     1455.38    194.76 o
  -5  -3   8     2920.14     2630.25    253.21 o
  -4  -3   8     4489.11     3925.51    277.83 o
  -3  -3   8      282.56      259.32     43.41 o
  -2  -3   8     1066.93     1021.35     75.80 o
  -1  -3   8    13827.21    14839.26    319.02 o
   0  -3   8     1869.64     1980.73    103.75 o
   1  -3   8       15.08       21.55     50.58 o
   2  -3   8     6907.30     7064.81    209.72 o
   3  -3   8     4945.91     4914.63    135.37 o
   4  -3   8     2099.82     2139.69     98.93 o
   5  -3   8     1029.06      897.74     88.90 o
   6  -3   8     2187.71     2379.29    200.91 o
   7  -3   8     1850.26     2100.71    202.03 o
  -8  -2   8     2142.64     1746.39    231.01 o
  -7  -2   8      245.65      197.30    149.55 o
  -6  -2   8     3158.16     2574.48    234.74 o
  -5  -2   8     5143.33     4837.29    308.42 o
  -4  -2   8     6815.79     6024.47    462.64 o
  -3  -2   8      331.73      317.23     55.07 o
  -2  -2   8     5284.80     5299.85    155.87 o
  -1  -2   8    24945.78    26855.78    528.04 o
   0  -2   8     2813.72     2939.86    124.24 o
   1  -2   8      224.54      326.06     62.84 o
   2  -2   8     9942.82    10227.46    265.00 o
   3  -2   8     7804.13     8436.13    243.64 o
   4  -2   8     2813.27     2903.26    138.95 o
   5  -2   8     2015.38     1991.64    158.04 o
   6  -2   8     3152.94     2780.58    141.35 o
   7  -2   8     2486.47     2261.45    212.10 o
  -8  -1   8     1784.92     1564.51    214.28 o
  -7  -1   8      382.41      240.96    146.63 o
  -6  -1   8     1474.11     1260.06    182.26 o
  -5  -1   8     6199.50     6290.01    449.24 o
  -4  -1   8     7805.52     7865.54    212.94 o
  -3  -1   8       65.32      111.64     54.97 o
  -2  -1   8     4175.85     4451.21    145.43 o
  -1  -1   8    21820.50    22962.55    463.23 o
   0  -1   8     1320.21     1386.48     91.39 o
   1  -1   8      284.35      269.51     72.22 o
   2  -1   8    13795.03    14469.34    339.45 o
   3  -1   8     5689.42     5753.78    196.05 o
   4  -1   8     1286.76     1190.73    145.13 o
   5  -1   8      927.54     1008.11     99.17 o
   6  -1   8     3186.44     3075.75    149.53 o
  -8   0   8     1643.46     1304.15    192.33 o
  -7   0   8      731.77      672.69    150.79 o
  -6   0   8     1379.90     1483.16    165.37 o
  -5   0   8     5066.63     4887.81    177.40 o
  -4   0   8     6197.98     5874.36    185.76 o
  -3   0   8       18.92       30.70     59.15 o
  -2   0   8     2192.00     2142.71    180.20 o
  -1   0   8    12569.63    12048.85    281.02 o
   0   0   8     4978.42     5504.16    187.29 o
   1   0   8       14.89       -1.47     52.18 o
   2   0   8    10028.26    10167.33    356.52 o
   3   0   8     1299.50     1326.25    106.47 o
   4   0   8     1206.67     1264.98    148.24 o
   5   0   8      233.99      314.52     85.40 o
   6   0   8     1181.91     1165.52    108.94 o
  -8   1   8     1370.47     1391.46    196.81 o
  -7   1   8      706.62      757.63    161.18 o
  -6   1   8     1737.05     1611.38    118.20 o
  -5   1   8     2504.87     2307.24    141.45 o
  -4   1   8     4225.63     4285.11    165.19 o
  -3   1   8       71.25       90.02     64.47 o
  -2   1   8     1403.23     1674.28    101.11 o
  -1   1   8     8859.94     8802.64    231.78 o
   0   1   8     2531.34     2427.41    120.77 o
   1   1   8       59.83       89.09     60.46 o
   2   1   8     3239.51     3165.18    212.66 o
   3   1   8     2343.60     2559.05    190.65 o
   4   1   8     1843.52     2096.29    178.28 o
   5   1   8      680.38      493.91    161.18 o
   6   1   8      401.05      384.95    121.97 o
  -8   2   8      770.21      895.92    169.76 o
  -7   2   8      666.93      607.37     91.48 o
  -6   2   8      462.27      628.08     94.60 o
  -5   2   8     1104.67     1060.85    170.44 o
  -4   2   8     3576.89     3640.88    159.32 o
  -3   2   8      228.64      222.32    116.41 o
  -2   2   8      449.50      396.23     73.27 o
  -1   2   8     6691.42     6887.12    203.00 o
   0   2   8     1710.54     1854.23    113.60 o
   1   2   8      234.75      219.63     67.29 o
   2   2   8     2218.68     2214.47    226.19 o
   3   2   8     2799.06     2612.66    192.64 o
   4   2   8      361.25      434.78    121.88 o
   5   2   8      474.02      505.98    132.26 o
  -8   3   8      608.94      581.68    125.24 o
  -7   3   8     1174.24     1291.15    336.31 o
  -6   3   8     1483.44     1530.47    160.80 o
  -5   3   8     2659.99     2660.46    153.16 o
  -4   3   8     1727.49     1920.56    127.62 o
  -3   3   8        5.38      -55.22     66.96 o
  -2   3   8      603.54      775.67     83.66 o
  -1   3   8     5573.41     5122.53    177.20 o
   0   3   8     1241.96     1291.49     97.62 o
   1   3   8       22.54       30.17     79.31 o
   2   3   8     2681.72     2882.03    202.71 o
   3   3   8     1744.73     1901.29    179.09 o
   4   3   8      692.86      753.40    142.52 o
   5   3   8       91.80       43.03    100.42 o
  -8   4   8      937.14      885.00    141.96 o
  -7   4   8     1226.68     1238.87    115.49 o
  -6   4   8      679.50      781.48     99.64 o
  -5   4   8     1438.44     1520.73    120.77 o
  -4   4   8     4278.46     4068.36    171.88 o
  -3   4   8       68.92       51.34     71.13 o
  -2   4   8      511.76      550.46    128.62 o
  -1   4   8     6274.65     6222.27    198.75 o
   0   4   8     2069.68     1977.90    117.29 o
   1   4   8       82.89       17.00     54.88 o
   2   4   8     2450.79     2224.51    188.91 o
   3   4   8     1428.28     1420.00    170.26 o
   4   4   8      721.77      963.45    151.73 o
  -8   5   8     1930.39     1978.37    133.96 o
  -7   5   8     1141.92     1142.15    184.34 o
  -6   5   8      742.88      884.71    104.35 o
  -5   5   8     2934.66     3015.65    302.86 o
  -4   5   8     9758.74     9770.84    274.82 o
  -3   5   8       69.72       94.96     96.26 o
  -2   5   8     1085.69     1033.36     95.60 o
  -1   5   8     5614.19     5550.12    184.73 o
   0   5   8     4555.75     4119.35    154.57 o
   1   5   8      704.22      705.65    133.01 o
   2   5   8     3507.79     3567.03    232.19 o
   3   5   8     3026.62     2586.10    212.10 o
   4   5   8     1322.78     1616.37    186.49 o
  -8   6   8     2131.16     2126.82    198.49 o
  -7   6   8     1124.92     1331.57    172.62 o
  -6   6   8     1025.30     1217.53    169.63 o
  -5   6   8     3551.66     3569.02    230.39 o
  -4   6   8     7152.16     6727.51    306.68 o
  -3   6   8      112.36      178.96    113.67 o
  -2   6   8     1455.88     1435.98    162.61 o
  -1   6   8     7331.67     7390.44    323.85 o
   0   6   8     3457.87     3193.50    216.64 o
   1   6   8      435.37      450.76    125.42 o
   2   6   8     3626.29     3280.99    231.19 o
   3   6   8     2575.14     2688.33    215.96 o
  -8   7   8     2009.61     2172.47    209.37 o
  -7   7   8      983.53     1014.63    167.58 o
  -6   7   8      538.45      600.50    150.11 o
  -5   7   8     2835.01     2422.69    202.71 o
  -4   7   8     4681.08     4399.47    253.70 o
  -3   7   8      226.14      219.01    118.46 o
  -2   7   8      932.10     1059.59    150.36 o
  -1   7   8     6793.40     6716.88    311.04 o
   0   7   8     1232.31     1632.54    173.99 o
   1   7   8      181.81       93.65    105.46 o
   2   7   8     1796.55     2028.33    204.27 o
  -7   8   8      865.81      890.83    165.84 o
  -6   8   8      145.28      174.79    132.76 o
  -5   8   8      988.69      743.08    153.78 o
  -4   8   8     2086.65     2075.59    201.53 o
  -3   8   8      593.98      251.15    124.24 o
  -2   8   8      358.37      298.91    118.21 o
  -1   8   8     3270.43     3311.28    228.71 o
   0   8   8      299.21      245.68    118.02 o
   1   8   8      325.12      396.60    123.56 o
   2   8   8      849.79      804.58    156.58 o
  -7   9   8      671.25     1019.92    170.13 o
  -6   9   8       56.83       18.22    116.34 o
  -5   9   8      539.56      592.85    146.38 o
  -4   9   8     1415.22     1524.03    179.27 o
  -3   9   8      437.09      343.93    128.66 o
  -2   9   8       77.96      122.44    103.47 o
  -1   9   8     1445.73     1451.77    175.17 o
   0   9   8      434.54      647.07    137.11 o
  -6  10   8       40.72      112.43    116.03 o
  -5  10   8      486.94      312.28    128.16 o
  -4  10   8     1002.16      852.33    149.24 o
  -3  10   8       97.61       39.67    105.21 o
  -2  10   8        6.91     -139.63     93.09 o
  -1  10   8     1304.50     1312.17    171.81 o
   1 -15   9      351.06      761.67    309.30 o
   2 -15   9      605.65      669.89    279.07 o
   3 -15   9      131.31      591.98    254.89 o
  -1 -14   9        2.54     -323.97    250.41 o
   0 -14   9      710.40     1532.98    324.78 o
   1 -14   9      560.91      836.04    288.46 o
   2 -14   9      298.24      525.63    260.67 o
   3 -14   9      236.78      301.21    224.23 o
   4 -14   9      260.33      417.59    173.02 o
   5 -14   9      824.14     1024.01    380.59 o
  -2 -13   9       57.83      112.65    129.88 o
  -1 -13   9        5.30       42.16    112.21 o
   0 -13   9     1081.62     1224.87    237.41 o
   1 -13   9      707.96      933.53    149.15 o
   2 -13   9       47.38       57.35    222.92 o
   3 -13   9      450.52      581.21     78.84 o
   4 -13   9      258.99      268.54     67.59 o
   5 -13   9      890.82      777.34     95.37 o
  -3 -12   9      586.34      619.87    167.90 o
  -2 -12   9      128.30      205.00    146.52 o
  -1 -12   9       41.97      -34.30    141.15 o
   0 -12   9     1364.82     1601.14    168.95 o
   1 -12   9      891.44      836.95    142.84 o
   2 -12   9      440.48      447.27    115.29 o
   3 -12   9      465.31      591.47     74.11 o
   4 -12   9      769.94      784.47     81.86 o
   5 -12   9     1351.92     1387.83    115.47 o
   6 -12   9       73.47       70.76     91.53 o
  -4 -11   9      661.75      511.39    134.60 o
  -3 -11   9     1954.10     2341.23    220.31 o
  -2 -11   9      356.99      573.74    158.96 o
  -1 -11   9        0.50       89.84    127.00 o
   0 -11   9     2197.49     1980.21    181.19 o
   1 -11   9     2742.86     2836.38    195.66 o
   2 -11   9      891.51      878.83    107.86 o
   3 -11   9     1080.52     1018.65     82.74 o
   4 -11   9     1312.19     1297.53     92.21 o
   5 -11   9     2272.53     2381.70    149.02 o
   6 -11   9        4.74      -23.82     91.28 o
  -5 -10   9        3.62      -92.71    176.85 o
  -4 -10   9      733.19      708.32    211.36 o
  -3 -10   9     3388.42     3406.71    224.40 o
  -2 -10   9     1239.73     1495.75    175.35 o
  -1 -10   9       20.07      -22.35    120.77 o
   0 -10   9     3434.34     3531.30    238.38 o
   1 -10   9     5189.31     4665.45    186.67 o
   2 -10   9     2125.25     2012.35    104.76 o
   3 -10   9     1081.00     1044.17     86.02 o
   4 -10   9     2478.70     2359.59    139.50 o
   5 -10   9     3125.79     3174.92    220.53 o
   6 -10   9       94.50       61.00    105.03 o
  -5  -9   9       13.28     -105.03    169.32 o
  -4  -9   9      983.59     1167.85    232.25 o
  -3  -9   9     5684.42     5528.82    374.28 o
  -2  -9   9      879.86      926.28    169.60 o
  -1  -9   9      115.68      239.12    134.61 o
   0  -9   9     3324.32     3282.71    243.54 o
   1  -9   9     4604.91     4211.08    142.03 o
   2  -9   9     2279.89     2290.66    123.98 o
   3  -9   9     1134.40     1041.75     88.98 o
   4  -9   9     2311.85     2249.25    134.52 o
   5  -9   9     4073.17     4033.49    175.79 o
   6  -9   9      234.50      290.89    109.69 o
   7  -9   9      252.88      161.86    114.42 o
  -6  -8   9     1349.27     1044.79    223.79 o
  -5  -8   9       40.28        2.43    187.29 o
  -4  -8   9      196.13       71.57    180.14 o
  -3  -8   9     3816.29     3888.83    350.52 o
  -2  -8   9      697.11      425.70    194.07 o
  -1  -8   9      282.63      277.95    122.45 o
   0  -8   9     1599.08     1554.52     87.16 o
   1  -8   9     4117.72     3858.74    132.88 o
   2  -8   9     2551.64     2578.76    117.43 o
   3  -8   9     1209.22     1228.31    120.22 o
   4  -8   9     2144.38     1930.31    128.01 o
   5  -8   9     1744.06     1778.45    163.98 o
   6  -8   9       28.90      263.53    109.25 o
   7  -8   9      177.98      136.86    107.64 o
  -6  -7   9     1587.60     1625.39    265.39 o
  -5  -7   9      116.50      150.29    177.16 o
  -4  -7   9      263.17      365.69    181.14 o
  -3  -7   9     2790.21     2995.45    302.21 o
  -2  -7   9     1049.01     1171.64    218.32 o
  -1  -7   9     1606.05     1602.12    147.74 o
   0  -7   9     2827.71     2590.64    106.99 o
   1  -7   9     1546.52     1513.55     84.02 o
   2  -7   9     3603.78     3531.86    129.14 o
   3  -7   9       11.19       15.42     71.86 o
   4  -7   9     2178.87     2083.37    133.48 o
   5  -7   9     1383.77     1347.07    127.26 o
   6  -7   9       39.85       60.50    102.17 o
   7  -7   9       30.20      -11.07    101.48 o
  -7  -6   9      144.54      113.98    171.93 o
  -6  -6   9     1771.47     1594.17    242.82 o
  -5  -6   9      210.38      102.54    168.20 o
  -4  -6   9      674.00      848.98    207.75 o
  -3  -6   9     3977.18     3384.03    323.04 o
  -2  -6   9      379.16      308.98    163.54 o
  -1  -6   9      323.37      328.37     75.37 o
   0  -6   9     3433.56     3267.47    116.17 o
   1  -6   9     1071.95     1063.23     72.43 o
   2  -6   9     2075.57     1949.26     99.43 o
   3  -6   9       51.86       14.88     71.44 o
   4  -6   9      685.67      676.27     95.80 o
   5  -6   9     2826.79     2909.32    156.70 o
   6  -6   9       53.83       46.14    102.17 o
   7  -6   9       35.71      121.26    108.38 o
  -7  -5   9      555.32      359.10    174.48 o
  -6  -5   9     2036.44     1893.27    247.24 o
  -5  -5   9       91.35       90.41    150.92 o
  -4  -5   9      330.58      199.54    178.90 o
  -3  -5   9     5848.03     6012.79    380.68 o
  -2  -5   9     1066.89      963.64    189.91 o
  -1  -5   9      244.99      286.50     42.00 o
   0  -5   9     3555.62     3539.90    116.53 o
   1  -5   9     3171.81     3147.14     91.61 o
   2  -5   9     2561.02     2563.33    100.33 o
   3  -5   9      393.14      365.20     62.68 o
   4  -5   9     1038.13     1065.06    106.34 o
   5  -5   9     3894.62     4047.70    232.50 o
   6  -5   9       40.05       53.04    107.82 o
   7  -5   9       59.57      -10.82    107.51 o
  -7  -4   9      936.20      704.28    192.95 o
  -6  -4   9     1549.87     1139.06    210.80 o
  -5  -4   9      303.11      260.11    162.98 o
  -4  -4   9      445.57      247.80    174.05 o
  -3  -4   9     6658.98     6376.68    381.68 o
  -2  -4   9     2190.43     2057.94     91.30 o
  -1  -4   9     1090.00     1234.96    145.60 o
   0  -4   9     6026.45     5920.33    249.03 o
   1  -4   9     4950.13     5057.57    175.10 o
   2  -4   9     4889.00     4944.84    133.50 o
   3  -4   9      634.19      736.08     70.53 o
   4  -4   9     2942.95     2842.16    113.05 o
   5  -4   9     4256.88     3661.92    231.69 o
   6  -4   9      330.25      530.42    133.26 o
   7  -4   9      170.01      236.48    126.85 o
  -8  -3   9      429.36      611.25    184.18 o
  -7  -3   9     2028.72     1768.97    230.01 o
  -6  -3   9     3073.05     3126.53    286.60 o
  -5  -3   9      641.86      581.34    189.41 o
  -4  -3   9      682.35      739.16    187.29 o
  -3  -3   9     9818.49     9146.02    224.70 o
  -2  -3   9     5387.77     5461.08    197.71 o
  -1  -3   9     1227.13     1321.39     92.96 o
   0  -3   9     5663.96     5664.86    223.61 o
   1  -3   9     8721.05     9576.39    256.91 o
   2  -3   9     7167.92     7262.08    224.86 o
   3  -3   9      956.46      964.84     78.34 o
   4  -3   9     2264.95     2039.49    186.97 o
   5  -3   9     4089.45     3883.35    198.46 o
   6  -3   9      459.87      511.95    135.37 o
  -8  -2   9       53.94       74.93    149.36 o
  -7  -2   9     2677.08     2540.65    250.84 o
  -6  -2   9     6429.06     6356.41    364.33 o
  -5  -2   9      522.32      430.12    165.90 o
  -4  -2   9      803.28      776.70     75.52 o
  -3  -2   9    13979.40    14107.77    318.20 o
  -2  -2   9     7031.75     7015.37    197.47 o
  -1  -2   9      134.83      149.58     58.83 o
   0  -2   9     4232.92     4464.14    161.15 o
   1  -2   9     7603.75     8189.25    231.91 o
   2  -2   9     7240.79     7688.96    231.50 o
   3  -2   9       52.99      139.77     71.40 o
   4  -2   9     2734.83     2621.74    113.86 o
   5  -2   9     6068.48     5445.67    181.81 o
   6  -2   9      399.43      427.04     86.69 o
  -8  -1   9      192.76      254.39    153.65 o
  -7  -1   9     1232.96     1273.37    196.93 o
  -6  -1   9     5144.14     4613.81    307.12 o
  -5  -1   9      485.21      517.37     83.09 o
  -4  -1   9      452.38      541.85     82.07 o
  -3  -1   9     7935.30     7590.37    214.15 o
  -2  -1   9     5656.02     5466.07    176.73 o
  -1  -1   9     1822.06     1781.52    189.44 o
   0  -1   9     4611.93     4695.89    165.94 o
   1  -1   9     8549.42     8872.55    245.68 o
   2  -1   9     5043.67     4962.67    184.85 o
   3  -1   9        0.36      -24.29     61.26 o
   4  -1   9     1944.46     1886.68    177.72 o
   5  -1   9     4230.14     3941.88    166.68 o
   6  -1   9      299.39      360.10    172.03 o
  -8   0   9       55.28      127.41    138.48 o
  -7   0   9      643.51      567.23    171.00 o
  -6   0   9     3492.60     3613.05    271.74 o
  -5   0   9       63.17      -53.00     76.46 o
  -4   0   9      122.74       70.82     74.22 o
  -3   0   9     3520.53     3442.01    149.68 o
  -2   0   9     2536.84     2391.31    128.79 o
  -1   0   9     1734.51     1843.89    124.43 o
   0   0   9     3636.34     3986.52    160.94 o
   1   0   9     4300.31     4135.14    362.62 o
   2   0   9     1409.27     1452.56    111.61 o
   3   0   9       35.51       -6.95    107.58 o
   4   0   9     1277.47     1311.61    158.63 o
   5   0   9     2475.49     2231.19    138.78 o
   6   0   9       40.14       -5.61     77.15 o
  -8   1   9        0.82      -47.01    120.32 o
  -7   1   9      262.96      170.75    136.68 o
  -6   1   9     3409.17     3260.57    153.13 o
  -5   1   9      627.73      663.34     99.57 o
  -4   1   9      124.47      172.68     83.74 o
  -3   1   9     3256.10     2916.49    147.55 o
  -2   1   9     1434.13     1537.70    135.12 o
  -1   1   9     2280.21     2280.46    128.37 o
   0   1   9     1091.14     1007.99     99.24 o
   1   1   9     1981.89     1965.94    123.17 o
   2   1   9     1684.52     1752.66    121.38 o
   3   1   9       12.10       11.01     92.71 o
   4   1   9      670.97      522.58    130.96 o
  -8   2   9        1.74      -45.52    123.49 o
  -7   2   9      597.01      583.01     99.65 o
  -6   2   9     4199.01     4008.16    431.83 o
  -5   2   9      169.94      119.33    144.67 o
  -4   2   9      257.34      361.31    175.54 o
  -3   2   9     4888.00     4754.01    183.14 o
  -2   2   9     1401.05     1514.75    109.94 o
  -1   2   9     1475.86     1636.13    215.00 o
   0   2   9      455.34      461.45     82.86 o
   1   2   9     2020.97     2159.94    130.33 o
   2   2   9     4505.49     4776.94    222.83 o
   3   2   9        3.11      114.48     97.50 o
   4   2   9      405.05      467.86    129.65 o
   5   2   9     1894.68     2032.12    202.22 o
  -8   3   9        0.97      -22.45    116.65 o
  -7   3   9      749.84      859.34    107.11 o
  -6   3   9     4327.44     4494.42    183.16 o
  -5   3   9      320.73      215.92     86.25 o
  -4   3   9        3.75      -49.89     83.20 o
  -3   3   9     4596.01     4221.44    173.44 o
  -2   3   9     3320.62     3258.83    151.13 o
  -1   3   9      639.21      656.98    110.78 o
   0   3   9     1715.78     1658.08    117.07 o
   1   3   9     2644.10     2964.52    256.84 o
   2   3   9     4233.77     4144.52    242.64 o
   3   3   9       15.87      -91.04     91.04 o
   4   3   9      462.12      474.27    135.56 o
  -8   4   9        8.02       -4.28     94.33 o
  -7   4   9      843.51      846.30    107.32 o
  -6   4   9     4463.56     4891.71    281.00 o
  -5   4   9     1902.21     1978.82    134.73 o
  -4   4   9      124.35      104.47    114.26 o
  -3   4   9     7552.01     7300.57    225.76 o
  -2   4   9     4945.18     5221.51    186.85 o
  -1   4   9     2656.61     2347.10    131.06 o
   0   4   9     2706.61     2585.20    192.08 o
   1   4   9     4196.54     4024.27    161.97 o
   2   4   9     3765.96     3487.38    230.51 o
   3   4   9        1.91      -25.49     98.25 o
   4   4   9      775.68      810.67    153.59 o
  -8   5   9        0.52      124.09    111.68 o
  -7   5   9     1188.53     1299.39    121.48 o
  -6   5   9     4826.30     5126.89    199.62 o
  -5   5   9     2045.75     2433.44    213.57 o
  -4   5   9      276.00      206.70     72.01 o
  -3   5   9     3952.93     4072.91    161.08 o
  -2   5   9     3460.82     2991.91    212.91 o
  -1   5   9     2358.93     2345.46    198.86 o
   0   5   9     1848.37     2009.18    190.28 o
   1   5   9     2828.61     2644.37    205.95 o
   2   5   9     4467.37     4794.33    273.23 o
   3   5   9       21.50       23.69    106.71 o
  -8   6   9        0.75       20.46    114.35 o
  -7   6   9      804.74      961.34    160.37 o
  -6   6   9     5116.50     5550.46    286.66 o
  -5   6   9     1513.09     1571.35    180.20 o
  -4   6   9      173.68       84.94    115.22 o
  -3   6   9     3416.14     3504.85    227.96 o
  -2   6   9     4762.77     4580.54    257.68 o
  -1   6   9     1596.23     1595.04    178.21 o
   0   6   9      733.38      857.68    149.42 o
   1   6   9     1390.28     1456.81    178.03 o
   2   6   9     3094.96     3083.13    228.09 o
  -7   7   9      401.01      446.47    138.42 o
  -6   7   9     2515.74     2488.98    213.97 o
  -5   7   9      825.15     1031.73    167.71 o
  -4   7   9        3.74      -55.78    111.62 o
  -3   7   9     1929.47     2127.01    198.86 o
  -2   7   9     2090.64     2359.08    207.81 o
  -1   7   9      996.35     1144.96    160.87 o
   0   7   9      690.38      804.02    150.73 o
   1   7   9     1396.24     1282.01    174.86 o
   2   7   9     1573.57     1746.77    197.12 o
  -7   8   9       90.20      129.90    129.84 o
  -6   8   9      900.30     1201.49    170.50 o
  -5   8   9      415.92      258.55    131.89 o
  -4   8   9       30.75      -73.69    106.02 o
  -3   8   9     1205.95     1021.47    162.23 o
  -2   8   9     1020.87     1184.82    168.58 o
  -1   8   9      670.30      722.62    146.32 o
   0   8   9      354.76      236.73    123.87 o
   1   8   9      560.73      548.82    151.73 o
  -6   9   9     1103.72      992.93    164.60 o
  -5   9   9      273.12      293.07    129.71 o
  -4   9   9       30.91      145.38    110.19 o
  -3   9   9      447.98      390.94    130.83 o
  -2   9   9      291.89      259.11    122.69 o
  -1   9   9      664.81      688.36    145.69 o
  -1 -14  10      479.17      886.53    299.53 o
   0 -14  10      490.79      732.26    287.34 o
   1 -14  10       31.42     -158.25    223.92 o
   2 -14  10      239.85      229.01    145.48 o
   3 -14  10      604.14      678.99    158.57 o
   4 -14  10       74.50       98.30     80.34 o
  -2 -13  10      438.13      728.28    170.69 o
  -1 -13  10      719.04      697.11    159.33 o
   0 -13  10      891.40      813.99    151.89 o
   1 -13  10       48.59       77.43    118.30 o
   2 -13  10      712.87      885.99    141.41 o
   3 -13  10     1753.72     1710.66    259.08 o
   4 -13  10      163.63      254.47    108.95 o
   5 -13  10       57.59      121.19     68.74 o
  -3 -12  10       33.60       25.23    150.63 o
  -2 -12  10      863.48     1487.02    199.57 o
  -1 -12  10     1410.56     1627.90    244.03 o
   0 -12  10      726.25     1106.46    164.14 o
   1 -12  10      126.12      199.05    121.84 o
   2 -12  10      692.15      851.02    137.46 o
   3 -12  10     3056.32     3060.47    250.81 o
   4 -12  10      254.16      294.67    148.06 o
   5 -12  10      169.89      146.15     75.38 o
  -4 -11  10      716.95      779.25    148.01 o
  -3 -11  10      558.54      673.29    219.13 o
  -2 -11  10     1270.89     1427.04    185.65 o
  -1 -11  10     2120.37     2127.79    233.68 o
   0 -11  10     1726.73     1814.66    180.02 o
   1 -11  10        0.69      101.47    111.03 o
   2 -11  10      974.23      904.19     77.16 o
   3 -11  10     3633.62     3263.89    249.06 o
   4 -11  10      617.94      673.55     93.35 o
   5 -11  10       24.03      -28.87     65.35 o
   6 -11  10     1987.69     2119.80    188.29 o
  -5 -10  10     1311.84     1429.95    259.55 o
  -4 -10  10     1427.98     1542.19    274.22 o
  -3 -10  10      708.92      804.15    144.23 o
  -2 -10  10     1805.08     2500.97    212.70 o
  -1 -10  10     1867.52     2058.62    187.57 o
   0 -10  10     3532.63     3420.68    234.44 o
   1 -10  10       12.61       -6.66    101.29 o
   2 -10  10      795.87      808.21     74.12 o
   3 -10  10     4459.09     4451.96    243.86 o
   4 -10  10     1206.79     1215.41    115.82 o
   5 -10  10        2.80       50.17     76.15 o
   6 -10  10     1263.44     1370.81    167.58 o
  -5  -9  10     1395.89     1522.41    262.91 o
  -4  -9  10     1804.85     2096.54    291.64 o
  -3  -9  10      511.40      775.35    218.88 o
  -2  -9  10     1115.11     1223.30    164.24 o
  -1  -9  10     1446.34     1316.80    177.84 o
   0  -9  10     3921.46     3916.79    239.67 o
   1  -9  10       20.01       78.15     52.76 o
   2  -9  10      608.95      595.64     68.49 o
   3  -9  10     3336.39     3160.22    148.01 o
   4  -9  10      754.70      663.44     94.15 o
   5  -9  10       91.83      186.52    106.49 o
   6  -9  10     1475.89     1610.21    168.27 o
  -6  -8  10        4.13       -7.03    180.52 o
  -5  -8  10      869.87     1084.15    256.50 o
  -4  -8  10      836.68     1030.74    246.68 o
  -3  -8  10     1140.60      948.41    235.67 o
  -2  -8  10      866.17      989.01    229.52 o
  -1  -8  10     1962.88     2034.93    177.68 o
   0  -8  10     2397.23     2305.86    290.14 o
   1  -8  10        1.82       -1.85     54.32 o
   2  -8  10      249.29      298.22     60.69 o
   3  -8  10     3856.55     3476.30    157.67 o
   4  -8  10      434.64      321.14     84.54 o
   5  -8  10       38.32       -6.11     70.68 o
   6  -8  10     1617.42     1537.83    171.50 o
  -6  -7  10       22.17      115.91    193.82 o
  -5  -7  10      904.01     1048.89    249.16 o
  -4  -7  10      817.97      906.43    220.87 o
  -3  -7  10      468.86      477.13    197.18 o
  -2  -7  10      590.47      593.53    205.14 o
  -1  -7  10      704.17      691.69    125.49 o
   0  -7  10     1287.59     1297.51     80.35 o
   1  -7  10       52.41       38.24     54.13 o
   2  -7  10       61.60      142.78     75.47 o
   3  -7  10     2747.11     2589.95    146.01 o
   4  -7  10      617.43      911.18    165.16 o
   5  -7  10       23.13       21.96     72.17 o
   6  -7  10     1038.04     1060.96    155.15 o
  -7  -6  10      211.14      165.34    181.39 o
  -6  -6  10       26.85     -100.67    165.22 o
  -5  -6  10     1519.41     1296.69    236.29 o
  -4  -6  10     2009.09     1724.38    246.80 o
  -3  -6  10     1061.10      916.57    219.63 o
  -2  -6  10      412.96      548.14    197.68 o
  -1  -6  10     2287.36     2135.91    170.22 o
   0  -6  10     6017.05     5881.77    118.76 o
   1  -6  10        6.49       -5.25     45.07 o
   2  -6  10      477.01      577.59     91.37 o
   3  -6  10     1998.52     2142.95    136.38 o
   4  -6  10      687.52      737.21     96.77 o
   5  -6  10      334.09      473.68     94.09 o
   6  -6  10     1176.84     1379.58    173.43 o
  -7  -5  10      305.90      534.58    200.85 o
  -6  -5  10       22.39      -22.70    165.78 o
  -5  -5  10     2242.03     2288.50    266.39 o
  -4  -5  10     3148.11     2913.81    288.59 o
  -3  -5  10     2227.03     1887.67    250.53 o
  -2  -5  10     2504.30     2402.67    259.36 o
  -1  -5  10     4741.91     4602.43    328.07 o
   0  -5  10     6442.74     6319.43    126.00 o
   1  -5  10      151.00      119.86     50.74 o
   2  -5  10     2138.70     1901.20     92.23 o
   3  -5  10     6236.09     5869.57    153.47 o
   4  -5  10     2068.95     2030.87     98.66 o
   5  -5  10      171.05       57.21    101.67 o
   6  -5  10     2271.51     2007.06    197.55 o
  -7  -4  10      259.16      171.13    181.76 o
  -6  -4  10        0.79      -29.47    158.38 o
  -5  -4  10     2801.88     2884.89    287.53 o
  -4  -4  10     4361.22     4100.68    344.06 o
  -3  -4  10     2049.34     1929.58    241.39 o
  -2  -4  10     2760.88     2609.72    117.09 o
  -1  -4  10     4864.82     4599.04    159.31 o
   0  -4  10     7807.65     7946.21    264.12 o
   1  -4  10      620.90      710.28     90.95 o
   2  -4  10     2203.97     2105.41     97.15 o
   3  -4  10     7997.67     7643.58    178.92 o
   4  -4  10     1636.10     1692.75     95.95 o
   5  -4  10       92.54       25.61     68.70 o
   6  -4  10     1982.95     2087.03    203.52 o
  -7  -3  10      831.07      781.20    208.87 o
  -6  -3  10        0.32       64.42    151.97 o
  -5  -3  10     4232.52     4390.82    327.76 o
  -4  -3  10     4037.86     4542.36    348.03 o
  -3  -3  10     3250.06     3101.36    123.14 o
  -2  -3  10     1860.35     1738.74    104.90 o
  -1  -3  10     3464.12     3588.00    146.69 o
   0  -3  10     7401.30     7455.98    220.15 o
   1  -3  10     1127.63     1236.70    170.75 o
   2  -3  10     2241.58     2238.30    166.52 o
   3  -3  10     6637.06     6618.55    167.69 o
   4  -3  10     1804.45     1838.07     97.63 o
   5  -3  10      321.16      383.86     82.85 o
   6  -3  10     1887.94     1991.14    201.10 o
  -8  -2  10     1585.26     1247.57    220.56 o
  -7  -2  10     1517.31     1437.78    223.42 o
  -6  -2  10      153.24      157.94    152.60 o
  -5  -2  10     3405.47     3311.34    290.45 o
  -4  -2  10     2982.78     2735.03    272.98 o
  -3  -2  10     5980.32     5923.21    185.83 o
  -2  -2  10     1308.25     1297.23    174.76 o
  -1  -2  10     3670.72     3230.80    145.20 o
   0  -2  10     8958.95     8823.24    526.75 o
   1  -2  10     1129.24     1137.59    103.34 o
   2  -2  10      742.19      714.03     97.55 o
   3  -2  10     3851.65     3585.87    166.48 o
   4  -2  10     2229.23     2179.83    107.99 o
   5  -2  10      207.69      210.94     78.99 o
   6  -2  10     1301.66     1203.73    129.77 o
  -8  -1  10     1124.92      959.66    202.84 o
  -7  -1  10      781.86      491.86    174.92 o
  -6  -1  10      257.46      226.53    163.91 o
  -5  -1  10     2963.86     3207.99    287.59 o
  -4  -1  10     2572.13     2482.25    132.71 o
  -3  -1  10     2588.22     2547.82    129.36 o
  -2  -1  10      746.09      708.44     87.93 o
  -1  -1  10     2088.19     2072.74    123.73 o
   0  -1  10     5302.51     5091.81    345.39 o
   1  -1  10      107.00       66.09     69.38 o
   2  -1  10      124.06       88.35     71.29 o
   3  -1  10     4021.56     3823.29    168.12 o
   4  -1  10     1136.67     1253.04    164.41 o
   5  -1  10      155.21      201.68     83.54 o
  -8   0  10     1066.82     1077.31    209.12 o
  -7   0  10      385.92      367.62    163.23 o
  -6   0  10      495.87      629.47    171.93 o
  -5   0  10     1852.36     2104.13    128.40 o
  -4   0  10     1881.79     1834.43    183.78 o
  -3   0  10     1258.40     1471.08    139.41 o
  -2   0  10      468.27      645.46     89.29 o
  -1   0  10     1025.46     1157.91    100.59 o
   0   0  10     3031.39     2961.12    149.21 o
   1   0  10      451.01      427.51     88.80 o
   2   0  10       20.56       69.98     63.76 o
   3   0  10     3848.50     3829.83    504.45 o
   4   0  10      257.17      203.77    123.43 o
   5   0  10      123.09      149.35     87.26 o
  -8   1  10      905.54     1021.72    190.78 o
  -7   1  10      384.67      376.33    168.76 o
  -6   1  10      213.40      181.07     80.90 o
  -5   1  10     1130.65     1355.10    114.74 o
  -4   1  10     2032.26     1885.81    133.43 o
  -3   1  10     1997.80     2100.89    134.50 o
  -2   1  10      333.93      312.13     82.43 o
  -1   1  10      824.94      913.79    102.24 o
   0   1  10     3952.87     3389.52    201.16 o
   1   1  10      343.02      339.49    108.20 o
   2   1  10       95.27       99.72     83.39 o
   3   1  10     3140.08     2925.93    215.65 o
   4   1  10      755.75      686.18    141.84 o
  -8   2  10     2281.37     2118.06    239.15 o
  -7   2  10     1015.00     1131.16    193.76 o
  -6   2  10      165.55      231.33     88.13 o
  -5   2  10      484.24      560.38     98.26 o
  -4   2  10     4228.16     4138.64    338.68 o
  -3   2  10     3761.45     3478.32    226.97 o
  -2   2  10      615.68      808.46    102.29 o
  -1   2  10     1360.52     1508.56    116.94 o
   0   2  10     4345.88     4627.64    320.05 o
   1   2  10      760.03      654.47     87.54 o
   2   2  10        8.99      -30.18     62.26 o
   3   2  10     2997.43     2685.47    210.74 o
   4   2  10     1044.89     1013.32    163.04 o
  -8   3  10     2576.82     2598.04    249.97 o
  -7   3  10     1517.69     1409.15    123.26 o
  -6   3  10      349.54      553.99    207.47 o
  -5   3  10     2564.15     2751.30    157.34 o
  -4   3  10     9015.87     8852.25    259.18 o
  -3   3  10     4768.28     4772.01    201.04 o
  -2   3  10      663.11      803.14    119.11 o
  -1   3  10     4130.23     4219.23    214.41 o
   0   3  10     6618.48     6218.07    206.80 o
   1   3  10     1018.56     1039.87    103.59 o
   2   3  10       87.90       12.81    110.87 o
   3   3  10     4148.23     4534.78    270.74 o
   4   3  10     1677.27     1678.43    201.04 o
  -8   4  10     2354.77     2863.94    248.11 o
  -7   4  10     1315.58     1601.37    326.02 o
  -6   4  10      183.43      151.64     88.47 o
  -5   4  10     2221.28     2395.80    146.96 o
  -4   4  10     3741.25     3460.78    280.04 o
  -3   4  10     2577.27     2481.83    137.12 o
  -2   4  10       54.96      198.85     68.92 o
  -1   4  10     3292.80     3338.00    260.51 o
   0   4  10     7507.06     7384.28    227.78 o
   1   4  10      708.45      826.25     99.55 o
   2   4  10      176.16      215.34    118.71 o
   3   4  10     3188.62     2763.45    224.48 o
  -7   5  10     1185.96     1032.66    155.89 o
  -6   5  10      266.65      514.44    138.04 o
  -5   5  10     1033.34     1165.92    166.90 o
  -4   5  10     2891.07     2521.12    206.69 o
  -3   5  10     4464.60     3856.99    239.09 o
  -2   5  10       32.24       -2.86    108.38 o
  -1   5  10     1958.34     1945.50    191.52 o
   0   5  10     3483.19     3239.95    232.06 o
   1   5  10      583.88      529.11    139.60 o
   2   5  10       10.93      108.07    114.42 o
  -7   6  10     1075.62      887.03    155.52 o
  -6   6  10      514.55      453.81    139.41 o
  -5   6  10      902.20      877.27    157.76 o
  -4   6  10     1470.70     1512.34    184.50 o
  -3   6  10     2631.50     2474.05    209.49 o
  -2   6  10      110.83      127.91    122.56 o
  -1   6  10      737.54      798.17    156.51 o
   0   6  10     2210.09     1877.41    201.60 o
   1   6  10      612.17      579.10    146.56 o
  -6   7  10      273.04      384.97    138.98 o
  -5   7  10      524.85      464.01    143.14 o
  -4   7  10      983.72     1016.74    164.35 o
  -3   7  10     1657.57     1875.30    194.57 o
  -2   7  10        7.81       57.33    118.58 o
  -1   7  10      154.22       29.79    114.60 o
   0   7  10     1775.76     1937.98    204.02 o
   1   7  10      272.88      382.42    138.23 o
  -5   8  10      235.66      234.12    132.51 o
  -4   8  10      522.06      678.35    153.09 o
  -3   8  10      966.41      971.41    159.25 o
  -2   8  10       18.37       26.61    102.97 o
  -1   8  10      221.94       58.02    104.96 o
   0 -14  11       66.83      308.73    134.61 o
   1 -14  11      972.05     1217.06    167.68 o
   2 -14  11      304.11      303.52    282.06 o
   3 -14  11       44.62      336.81    270.43 o
  -2 -13  11     1448.63     1553.72    278.36 o
  -1 -13  11       23.84     -231.57    177.03 o
   0 -13  11       98.18      209.64    139.22 o
   1 -13  11     2180.40     2510.14    207.67 o
   2 -13  11     1108.28     1103.03    151.87 o
   3 -13  11       32.49      101.85    142.46 o
   4 -13  11     1193.88     1126.09    101.35 o
  -3 -12  11      887.17     1029.45    196.20 o
  -2 -12  11     2078.68     2647.53    232.67 o
  -1 -12  11       21.50       -1.38    133.52 o
   0 -12  11      451.25      626.95    149.25 o
   1 -12  11     2475.13     2467.78    300.96 o
   2 -12  11      975.73     1072.83    140.62 o
   3 -12  11      322.49      440.87    174.05 o
   4 -12  11     1360.53     1364.64    111.37 o
   5 -12  11     1311.97     1271.76    117.64 o
  -3 -11  11      760.92      914.22    182.23 o
  -2 -11  11     2487.72     2947.26    235.05 o
  -1 -11  11       85.39      111.95    131.62 o
   0 -11  11      214.65      223.43    128.95 o
   1 -11  11     2101.27     2078.57    177.32 o
   2 -11  11     1080.33     1072.77    219.69 o
   3 -11  11      554.39      462.90     83.06 o
   4 -11  11     1317.12     1270.02    114.34 o
   5 -11  11     1277.60     1177.45    117.13 o
  -4 -10  11        7.36     -141.03    182.19 o
  -3 -10  11      575.48      618.63    174.36 o
  -2 -10  11     1852.55     2250.84    208.81 o
  -1 -10  11      593.91      667.69    144.97 o
   0 -10  11        9.39       50.52    106.86 o
   1 -10  11     2192.66     2252.35    172.41 o
   2 -10  11      546.72      527.43     77.63 o
   3 -10  11      929.81      754.85    201.25 o
   4 -10  11      572.10      668.21    101.14 o
   5 -10  11      663.60      641.39    118.08 o
  -5  -9  11      883.37      910.35    243.26 o
  -4  -9  11        1.03     -247.30    199.29 o
  -3  -9  11      439.16      254.89    195.87 o
  -2  -9  11     2865.29     3165.56    240.35 o
  -1  -9  11     1222.03     1170.03    152.37 o
   0  -9  11      195.72      116.37    104.83 o
   1  -9  11     3480.86     3694.91    454.71 o
   2  -9  11      477.61      446.12     75.13 o
   3  -9  11      396.61      402.01     83.75 o
   4  -9  11      263.60      280.34     84.38 o
   5  -9  11      610.90      723.47    102.41 o
   6  -9  11      859.94      861.41    137.42 o
  -5  -8  11      418.07      648.94    233.31 o
  -4  -8  11       20.76      278.20    205.26 o
  -3  -8  11      267.89      171.87    194.38 o
  -2  -8  11     2522.48     2451.42    284.73 o
  -1  -8  11       25.66      -25.95     98.37 o
   0  -8  11       34.36      -78.70     88.86 o
   1  -8  11     1211.40     1200.46    146.16 o
   2  -8  11     1359.44     1316.48    105.80 o
   3  -8  11      325.85      278.89     78.48 o
   4  -8  11      527.31      485.84     95.28 o
   5  -8  11      757.56      925.49    111.90 o
   6  -8  11      811.84      865.33    144.39 o
  -6  -7  11      715.09      801.10    243.69 o
  -5  -7  11      674.30      712.80    229.58 o
  -4  -7  11       62.45      103.04    204.95 o
  -3  -7  11      449.58      596.89    208.25 o
  -2  -7  11     3542.05     3749.10    340.01 o
  -1  -7  11      224.39      261.21    144.48 o
   0  -7  11       58.93       98.98     52.18 o
   1  -7  11     2087.35     2072.67    142.37 o
   2  -7  11     1245.99     1249.74    107.19 o
   3  -7  11      628.64      644.31     91.32 o
   4  -7  11      628.20      700.88    106.92 o
   5  -7  11      964.00      869.39    151.10 o
   6  -7  11     1004.93     1059.53    157.26 o
  -6  -6  11      889.05     1003.38    238.28 o
  -5  -6  11     1359.49     1600.89    266.27 o
  -4  -6  11       13.13       15.30    179.46 o
  -3  -6  11      637.16      734.13    201.60 o
  -2  -6  11     7002.48     7675.24    449.21 o
  -1  -6  11     1156.71     1191.25    130.22 o
   0  -6  11      448.95      469.63     52.68 o
   1  -6  11     5217.71     5401.49    218.00 o
   2  -6  11     2408.77     2214.63    133.55 o
   3  -6  11      539.79      653.59     94.76 o
   4  -6  11     1025.71     1194.26    120.63 o
   5  -6  11     1585.74     1690.82    150.54 o
   6  -6  11     1653.69     1609.41    190.03 o
  -7  -5  11      711.89      773.55    228.33 o
  -6  -5  11     1972.37     1601.45    257.00 o
  -5  -5  11     2491.98     2372.94    291.20 o
  -4  -5  11       42.15       57.58    178.15 o
  -3  -5  11      737.48      835.61    201.78 o
  -2  -5  11    11798.57    11847.74    547.58 o
  -1  -5  11     1703.51     1679.61     91.04 o
   0  -5  11       67.80       64.12     48.42 o
   1  -5  11     5114.67     5052.04    138.69 o
   2  -5  11     5314.04     5350.82    152.40 o
   3  -5  11     1108.83     1171.76     82.24 o
   4  -5  11     1047.81     1032.40     81.82 o
   5  -5  11     1915.66     1645.53    182.13 o
   6  -5  11     2185.58     2027.89    205.20 o
  -7  -4  11      858.67      809.12    214.72 o
  -6  -4  11     2766.81     2601.84    300.09 o
  -5  -4  11     2941.04     3513.00    330.81 o
  -4  -4  11      399.35      333.73    180.95 o
  -3  -4  11     1450.11     1095.28    207.50 o
  -2  -4  11     8612.41     8411.27    228.19 o
  -1  -4  11     1862.37     1568.58    111.17 o
   0  -4  11       40.31       42.73     63.97 o
   1  -4  11     6746.27     5988.98    674.37 o
   2  -4  11     4606.68     4584.15    151.31 o
   3  -4  11     1874.85     1821.10     96.43 o
   4  -4  11     1182.84     1300.28     89.83 o
   5  -4  11     1922.29     1774.24    120.97 o
  -7  -3  11      470.52      466.93    196.25 o
  -6  -3  11     1600.98     1854.34    270.06 o
  -5  -3  11     3250.51     3258.23    315.70 o
  -4  -3  11       78.66      178.77    172.18 o
  -3  -3  11     1060.55      909.04    213.85 o
  -2  -3  11     4822.03     4543.93    284.08 o
  -1  -3  11     2031.28     2066.46    149.18 o
   0  -3  11        0.34        1.33     81.99 o
   1  -3  11     4685.34     4574.82    183.80 o
   2  -3  11     1896.82     2043.59    135.59 o
   3  -3  11     2492.43     2544.88    114.22 o
   4  -3  11     1094.17     1274.97     90.48 o
   5  -3  11     1725.01     1844.89    180.02 o
  -7  -2  11      104.51       90.72    169.26 o
  -6  -2  11     1038.99      791.89    209.68 o
  -5  -2  11     2638.07     3004.47    310.79 o
  -4  -2  11      102.64       74.99    168.76 o
  -3  -2  11      229.05      236.03     71.55 o
  -2  -2  11     4783.78     4614.73    176.01 o
  -1  -2  11     1787.54     1695.05    119.60 o
   0  -2  11       34.94      -27.77     87.06 o
   1  -2  11     2492.45     2270.85    137.05 o
   2  -2  11      428.94      373.60     82.37 o
   3  -2  11     2205.08     2286.73    142.57 o
   4  -2  11      309.36      412.68     71.76 o
   5  -2  11      830.22      784.86    103.18 o
  -7  -1  11      306.29      321.61    176.66 o
  -6  -1  11      836.16      971.04    224.54 o
  -5  -1  11     2074.99     2366.54    268.25 o
  -4  -1  11      148.52      147.87     68.29 o
  -3  -1  11      442.99      412.80    132.98 o
  -2  -1  11     3563.68     3235.74    222.08 o
  -1  -1  11     1371.08     1407.65    126.11 o
   0  -1  11      132.31      174.93     79.94 o
   1  -1  11     1588.68     1649.60    120.85 o
   2  -1  11     1001.60     1050.45    106.27 o
   3  -1  11     1196.56     1230.87    202.40 o
   4  -1  11      220.64      243.20    122.44 o
   5  -1  11      203.75      298.16     88.50 o
  -7   0  11      295.19      520.90    193.51 o
  -6   0  11      923.36      845.37    213.41 o
  -5   0  11     2100.77     1986.73    266.14 o
  -4   0  11       11.17       27.19     68.58 o
  -3   0  11      846.09      863.67     98.88 o
  -2   0  11     3912.98     3407.84    364.20 o
  -1   0  11     1205.54     1204.65    110.83 o
   0   0  11       62.65        7.23     71.19 o
   1   0  11     2676.91     2402.02    140.57 o
   2   0  11     2275.91     2131.80    138.79 o
   3   0  11      767.14      883.93    104.19 o
   4   0  11      179.66      131.14    114.54 o
  -7   1  11      480.56      669.46    203.83 o
  -6   1  11     1191.80     1274.55    225.60 o
  -5   1  11     2119.77     2335.12    142.27 o
  -4   1  11      212.63      127.53     78.55 o
  -3   1  11      484.65      507.58     90.20 o
  -2   1  11     4770.12     4795.02    215.18 o
  -1   1  11     1535.05     1642.10    121.04 o
   0   1  11       83.00      107.86     69.37 o
   1   1  11     2334.89     2418.52    143.30 o
   2   1  11     1950.37     2039.90    139.76 o
   3   1  11     1446.89     1547.22    180.58 o
   4   1  11      120.35      154.27    115.66 o
  -7   2  11      515.03      330.19    177.72 o
  -6   2  11     1767.36     2074.97    146.10 o
  -5   2  11     4868.88     5179.30    201.86 o
  -4   2  11      463.33      353.58     89.54 o
  -3   2  11     1563.34     1674.82    122.79 o
  -2   2  11     8659.31     8290.05    248.59 o
  -1   2  11     2457.66     2417.45    142.05 o
   0   2  11       26.51       40.96     63.98 o
   1   2  11     2656.24     2488.51    143.19 o
   2   2  11     2867.07     2710.25    152.02 o
   3   2  11     1898.79     1889.29    200.10 o
  -7   3  11      209.52      310.04    170.94 o
  -6   3  11     2405.69     2629.63    343.31 o
  -5   3  11     4989.01     4989.18    198.51 o
  -4   3  11       57.17       49.58     75.63 o
  -3   3  11      142.03      189.98     84.29 o
  -2   3  11     7297.14     7132.53    228.01 o
  -1   3  11     4049.50     4128.69    172.17 o
   0   3  11       12.11       -8.67     60.19 o
   1   3  11     3197.07     3042.97    312.90 o
   2   3  11     2680.54     2693.68    221.56 o
   3   3  11     1243.17     1737.69    197.18 o
  -7   4  11      291.66      208.11     95.76 o
  -6   4  11     2021.61     2574.30    347.66 o
  -5   4  11     3422.56     3588.99    170.35 o
  -4   4  11       87.80      128.23    122.72 o
  -3   4  11      127.69      142.42     65.42 o
  -2   4  11     5772.99     5628.02    354.69 o
  -1   4  11     2989.15     3138.72    225.29 o
   0   4  11      335.10      334.98    129.15 o
   1   4  11     2182.05     2272.95    215.77 o
   2   4  11     1683.33     1663.13    198.92 o
  -7   5  11      169.81      179.83    124.24 o
  -6   5  11      726.30      852.71    153.16 o
  -5   5  11     1803.85     2022.55    195.75 o
  -4   5  11      130.09       63.55    113.79 o
  -3   5  11      402.36      372.04    132.51 o
  -2   5  11     2367.60     2193.17    206.07 o
  -1   5  11      380.54      237.66    130.58 o
   0   5  11      354.35      333.98    130.58 o
   1   5  11     1263.27     1347.00    182.94 o
  -6   6  11      264.86      305.00    127.54 o
  -5   6  11     1354.69     1440.89    180.45 o
  -4   6  11      280.70      334.60    131.70 o
  -3   6  11       21.05      114.23    120.94 o
  -2   6  11     1440.83     1409.49    180.52 o
  -1   6  11      481.15      510.58    139.66 o
   0   6  11      457.42      483.72    139.79 o
  -5   7  11     1222.48     1348.61    184.81 o
  -4   7  11      266.98      338.33    136.55 o
  -3   7  11       12.78       82.83    123.68 o
  -2   7  11     1471.74     1503.63    181.57 o
  -1   7  11      456.00      444.85    137.30 o
  -1 -13  12      826.26      991.79    181.00 o
   0 -13  12      796.11      992.32    168.07 o
   1 -13  12     1026.11     1144.94    158.73 o
   2 -13  12      241.76      226.65    166.59 o
   3 -13  12      737.02      504.92    189.53 o
  -2 -12  12        6.92      -22.37    143.22 o
  -1 -12  12     1000.09     1373.92    179.10 o
   0 -12  12     1941.95     2231.42    399.52 o
   1 -12  12      913.34     1178.54    239.28 o
   2 -12  12      424.38      528.99    185.74 o
   3 -12  12      672.37      700.61    192.89 o
   4 -12  12     1880.26     1955.23    130.75 o
  -3 -11  12      278.96      612.27    173.89 o
  -2 -11  12      110.22       39.46    160.55 o
  -1 -11  12      780.42      985.04    167.29 o
   0 -11  12     1308.84     1445.49    166.13 o
   1 -11  12      764.45      778.96    214.34 o
   2 -11  12      289.04      277.52    178.77 o
   3 -11  12      531.45      559.31     85.48 o
   4 -11  12      795.87      826.06    102.22 o
  -4 -10  12      918.71     1183.77    255.88 o
  -3 -10  12      243.41      363.71    153.13 o
  -2 -10  12      230.24      289.61    146.43 o
  -1 -10  12      737.27      946.88    156.69 o
   0 -10  12      862.95      978.89    133.01 o
   1 -10  12      662.32      731.95    213.10 o
   2 -10  12      218.66      -12.56    152.78 o
   3 -10  12      265.85      201.02     75.20 o
   4 -10  12      653.87      693.37    101.42 o
   5 -10  12      139.88       92.85     75.71 o
  -4  -9  12      993.38     1404.02    276.03 o
  -3  -9  12      306.40      505.05    231.38 o
  -2  -9  12      321.34      207.70    130.06 o
  -1  -9  12      342.33      289.90    120.60 o
   0  -9  12      947.63     1003.19    220.56 o
   1  -9  12     1679.28     1630.86    257.31 o
   2  -9  12      243.95      324.28    122.90 o
   3  -9  12      499.24      491.82    118.95 o
   4  -9  12      790.76      905.16    132.64 o
   5  -9  12       86.99       87.57     74.48 o
  -5  -8  12      166.85      -26.18    194.82 o
  -4  -8  12     1597.29     1872.62    297.29 o
  -3  -8  12      408.93      419.36    219.38 o
  -2  -8  12      318.58      301.93    118.73 o
  -1  -8  12     1555.60     1832.53    157.72 o
   0  -8  12     1563.56     1459.30    230.26 o
   1  -8  12     2548.01     2485.27    128.23 o
   2  -8  12      118.39      124.80     72.32 o
   3  -8  12     1403.69     1239.63    118.57 o
   4  -8  12     1527.24     1478.15    129.18 o
   5  -8  12      101.53      119.56     75.08 o
  -5  -7  12      249.28       97.44    209.00 o
  -4  -7  12     2765.83     2565.09    327.89 o
  -3  -7  12      798.93      687.30    224.73 o
  -2  -7  12       94.40        8.64    168.33 o
  -1  -7  12     3442.53     3616.90    324.72 o
   0  -7  12     2711.00     3036.30    297.36 o
   1  -7  12     1247.46     1268.88    146.75 o
   2  -7  12      541.35      539.90     89.15 o
   3  -7  12     1564.95     1636.37    129.57 o
   4  -7  12     2783.45     2775.22    162.47 o
   5  -7  12       65.23       46.45     78.10 o
  -6  -6  12      159.89       88.61    217.39 o
  -5  -6  12      108.16       99.18    203.65 o
  -4  -6  12     4266.42     4191.22    374.34 o
  -3  -6  12     1322.58     1336.98    260.61 o
  -2  -6  12      256.77      272.86    175.54 o
  -1  -6  12     1124.90     1169.59    207.38 o
   0  -6  12     3881.11     3621.44    103.81 o
   1  -6  12     4473.66     4238.13    122.79 o
   2  -6  12      282.58      293.40     57.39 o
   3  -6  12     1482.99     1829.35    173.36 o
   4  -6  12     4003.48     3953.91    187.40 o
   5  -6  12      267.87      256.56     86.81 o
  -6  -5  12      253.35      399.15    220.50 o
  -5  -5  12      283.07      459.22    219.69 o
  -4  -5  12     4003.60     3910.59    358.98 o
  -3  -5  12     2299.95     2371.51    278.58 o
  -2  -5  12      685.49      568.29    188.97 o
  -1  -5  12     1551.07     1459.41    113.86 o
   0  -5  12     4815.24     4711.62    327.58 o
   1  -5  12     5156.56     5015.24    137.26 o
   2  -5  12      317.22      302.08     59.25 o
   3  -5  12     1219.65     1377.88     90.25 o
   4  -5  12     4405.94     4437.56    144.60 o
   5  -5  12      593.73      552.53    105.04 o
  -6  -4  12      260.33      429.62    232.69 o
  -5  -4  12       62.61      135.56    196.50 o
  -4  -4  12     3572.26     3871.79    340.57 o
  -3  -4  12     2391.18     2431.52    273.73 o
  -2  -4  12      382.71      217.51    159.12 o
  -1  -4  12     1241.40     1202.75     97.71 o
   0  -4  12     3862.05     3652.38    189.07 o
   1  -4  12     3345.89     3324.18    160.45 o
   2  -4  12       96.33       51.05     53.85 o
   3  -4  12      719.17      760.81     79.18 o
   4  -4  12     2942.48     2897.52    194.35 o
   5  -4  12      170.45      296.43    146.35 o
  -7  -3  12     1495.98     1786.19    290.70 o
  -6  -3  12      249.02      276.53    230.51 o
  -5  -3  12        6.22       23.13    192.89 o
  -4  -3  12     3320.47     3017.34    306.87 o
  -3  -3  12     1602.66     1846.26    257.99 o
  -2  -3  12      199.72      260.09     69.90 o
  -1  -3  12      964.95     1005.37     96.95 o
   0  -3  12     1692.26     1616.19    116.95 o
   1  -3  12     1599.57     1698.49    125.49 o
   2  -3  12        5.14       -9.26     66.70 o
   3  -3  12      528.48      565.08     75.58 o
   4  -3  12     1983.58     1789.47    106.72 o
  -7  -2  12     1159.42     1394.75    264.21 o
  -6  -2  12       99.25      246.12    225.10 o
  -5  -2  12       11.16       54.66    193.57 o
  -4  -2  12     1015.60     1258.26    230.95 o
  -3  -2  12     1058.32     1138.83    150.70 o
  -2  -2  12      725.80      653.23     89.55 o
  -1  -2  12      826.12      871.33     98.02 o
   0  -2  12      895.14      908.42     99.99 o
   1  -2  12     1769.53     1634.81    122.51 o
   2  -2  12       30.71       77.39     72.47 o
   3  -2  12      291.64      357.52     95.61 o
   4  -2  12     1294.40     1268.52     99.84 o
  -7  -1  12     1428.56     1424.47    260.42 o
  -6  -1  12      163.58       53.17    195.31 o
  -5  -1  12       34.14      233.87    217.76 o
  -4  -1  12     1659.14     2000.35    260.73 o
  -3  -1  12     2293.24     2267.24    355.78 o
  -2  -1  12     1095.00     1053.60    112.83 o
  -1  -1  12      940.14     1059.16    105.85 o
   0  -1  12     1741.54     1769.14    147.43 o
   1  -1  12     2645.38     2510.49    146.92 o
   2  -1  12       57.80       61.55     71.59 o
   3  -1  12      559.74      559.98     96.80 o
   4  -1  12     1606.38     1605.36    187.79 o
  -7   0  12     2167.96     2789.75    318.62 o
  -6   0  12      320.25      649.56    232.69 o
  -5   0  12        2.11      121.26    185.05 o
  -4   0  12     3309.60     3516.13    160.83 o
  -3   0  12     2477.60     2349.91    136.11 o
  -2   0  12     1532.35     1577.03    117.39 o
  -1   0  12     1340.32     1430.12    118.80 o
   0   0  12     3282.03     3319.13    159.45 o
   1   0  12     3144.82     3066.06    160.30 o
   2   0  12        1.67       30.31    106.80 o
   3   0  12      328.95      372.34     86.88 o
  -7   1  12     2265.17     3233.11    318.62 o
  -6   1  12      532.01      970.36    224.04 o
  -5   1  12      184.62      127.90     81.17 o
  -4   1  12     5202.44     5760.17    231.60 o
  -3   1  12     2435.68     2245.39    138.96 o
  -2   1  12     1455.62     1411.87    114.73 o
  -1   1  12     1463.11     1579.08    123.51 o
   0   1  12     3882.32     3777.01    168.72 o
   1   1  12     4173.94     3836.76    177.36 o
   2   1  12        2.55       27.18     64.87 o
   3   1  12      567.05      494.60    135.74 o
  -7   2  12     2755.82     3193.81    288.22 o
  -6   2  12      985.26     1448.91    247.42 o
  -5   2  12       41.70     -101.91     79.64 o
  -4   2  12     2592.24     2714.45    154.39 o
  -3   2  12     2500.21     2438.68    143.99 o
  -2   2  12     1796.50     1877.64    130.00 o
  -1   2  12     1437.55     1396.30    118.37 o
   0   2  12     2928.78     2860.51    154.92 o
   1   2  12     4112.39     4233.15    185.69 o
   2   2  12        3.47       58.10     63.18 o
  -6   3  12      910.69     1124.20    281.81 o
  -5   3  12        4.73     -114.01     79.60 o
  -4   3  12     1799.99     1858.75    132.79 o
  -3   3  12     3353.82     3166.20    157.74 o
  -2   3  12     3048.48     3051.40    153.92 o
  -1   3  12      837.60     1043.78    127.72 o
   0   3  12     2126.87     2573.25    261.35 o
   1   3  12     3261.50     3632.73    162.22 o
   2   3  12       35.28        0.25    114.04 o
  -6   4  12      656.88      737.86    143.21 o
  -5   4  12        8.78      106.39    108.88 o
  -4   4  12     1771.08     1589.88    181.14 o
  -3   4  12      889.70     1019.73    165.53 o
  -2   4  12      540.87      376.20    138.23 o
  -1   4  12      286.93      386.84    136.61 o
   0   4  12     1037.10     1053.56    166.52 o
   1   4  12     1649.52     1622.34    187.67 o
  -6   5  12      275.58      325.71    128.41 o
  -5   5  12        8.08      -56.90    108.88 o
  -4   5  12      965.11      927.26    162.17 o
  -3   5  12      653.98      695.45    158.81 o
  -2   5  12      753.26      756.51    155.77 o
  -1   5  12       15.57      -67.97    108.07 o
   0   5  12      627.55      656.77    150.92 o
  -5   6  12       73.61       56.09    118.71 o
  -4   6  12      718.47      848.91    161.99 o
  -3   6  12      579.82      601.06    156.45 o
  -2   6  12      522.04      528.30    150.61 o
  -1   6  12      120.92      211.05    123.81 o
  -1 -12  13     1324.62     1842.94    269.75 o
   0 -12  13       12.08       -4.29    175.48 o
   1 -12  13      161.32      218.32    182.75 o
   2 -12  13     1140.21     1219.09    236.91 o
   3 -12  13      358.37      454.93    182.07 o
  -2 -11  13      318.01      359.67    141.36 o
  -1 -11  13     1154.44     1370.31    266.76 o
   0 -11  13       16.51      -87.37    169.26 o
   1 -11  13       65.66      179.40    190.71 o
   2 -11  13     1210.34      986.77    218.88 o
   3 -11  13      260.41      282.37    173.36 o
  -3 -10  13       87.53      253.71    142.82 o
  -2 -10  13      372.41      546.54    138.76 o
  -1 -10  13      938.65     1159.76    259.49 o
   0 -10  13        6.55     -196.25    179.71 o
   1 -10  13       74.28      229.45    184.06 o
   2 -10  13     1392.56     1297.13    243.69 o
   3 -10  13      185.82      116.09     68.90 o
   4 -10  13        0.13      -74.47     65.73 o
  -4  -9  13      273.62      291.82    218.88 o
  -3  -9  13      323.96      219.69    217.70 o
  -2  -9  13      449.35      843.88    138.62 o
  -1  -9  13     1190.04     1105.11    242.76 o
   0  -9  13      250.60      500.51    197.37 o
   1  -9  13      148.22       69.71    167.46 o
   2  -9  13     2811.39     2686.33    137.92 o
   3  -9  13      425.02      413.94     87.69 o
   4  -9  13       14.90      -17.05     67.25 o
  -4  -8  13      403.53      516.98    224.60 o
  -3  -8  13      530.25      366.63    237.10 o
  -2  -8  13     1963.60     1477.58    275.65 o
  -1  -8  13     1793.26     1954.52    268.38 o
   0  -8  13       20.84       18.72    155.33 o
   1  -8  13      129.10      198.80    174.98 o
   2  -8  13     3141.50     3210.16    158.30 o
   3  -8  13     1064.26     1032.96    116.36 o
   4  -8  13       15.30      109.55     75.72 o
  -5  -7  13     1605.20     1744.15    303.08 o
  -4  -7  13      786.01      812.85    240.34 o
  -3  -7  13      563.91      355.99    213.16 o
  -2  -7  13     2620.10     2451.85    302.33 o
  -1  -7  13     3727.12     3689.41    334.23 o
   0  -7  13      157.30      229.20    164.66 o
   1  -7  13      491.33      536.91    193.79 o
   2  -7  13     4160.76     3934.22    177.74 o
   3  -7  13     1592.77     1495.58    130.28 o
   4  -7  13       69.61      147.58     77.27 o
  -5  -6  13     1470.20     1398.23    287.03 o
  -4  -6  13     1013.62      906.43    247.80 o
  -3  -6  13      724.70      710.00    229.52 o
  -2  -6  13     1489.79     1597.47    255.69 o
  -1  -6  13     3620.23     3678.52    332.99 o
   0  -6  13      585.14      638.69     54.63 o
   1  -6  13     1326.83     1294.49     77.39 o
   2  -6  13     3966.20     3808.19    127.87 o
   3  -6  13     1262.65     1278.38    180.64 o
   4  -6  13      293.21      437.95     97.04 o
  -6  -5  13      980.43     1317.96    284.42 o
  -5  -5  13     1191.88     1370.69    301.03 o
  -4  -5  13     1398.80     1534.85    276.77 o
  -3  -5  13      224.81      322.48    192.02 o
  -2  -5  13      982.97     1158.83    215.09 o
  -1  -5  13     2837.82     3013.73    286.10 o
   0  -5  13      372.10      395.60    155.02 o
   1  -5  13      165.75      227.44     55.25 o
   2  -5  13     2001.88     2133.75    103.47 o
   3  -5  13      944.74      983.68     84.65 o
   4  -5  13      284.02      253.17     64.50 o
  -6  -4  13      748.93      551.99    261.79 o
  -5  -4  13     1223.24     1142.17    279.70 o
  -4  -4  13     1636.98     1623.77    279.82 o
  -3  -4  13      247.44      302.39    193.20 o
  -2  -4  13     1068.47     1179.35    212.29 o
  -1  -4  13     2169.75     2067.17    123.50 o
   0  -4  13      281.70      184.86     72.14 o
   1  -4  13       17.75      -66.24     78.23 o
   2  -4  13     2710.03     2838.94    120.87 o
   3  -4  13      923.57      966.59     87.63 o
   4  -4  13       95.62       77.83     58.53 o
  -6  -3  13      542.91      762.98    261.85 o
  -5  -3  13      424.23      601.24    251.40 o
  -4  -3  13     1410.56     1700.19    293.00 o
  -3  -3  13      119.49        0.06    157.94 o
  -2  -3  13     1068.34     1053.07     95.91 o
  -1  -3  13     2045.13     1993.23    182.72 o
   0  -3  13       98.07      121.69     69.12 o
   1  -3  13       22.99       29.30    122.65 o
   2  -3  13     2254.46     2266.14    148.15 o
   3  -3  13      333.05      336.29     74.27 o
   4  -3  13      115.63      275.74     67.33 o
  -6  -2  13      646.54     1304.34    294.43 o
  -5  -2  13      687.89      946.54    254.02 o
  -4  -2  13     1147.72     1740.98    267.32 o
  -3  -2  13       30.47     -179.15    153.59 o
  -2  -2  13      943.03     1060.98    137.17 o
  -1  -2  13     3025.66     2771.85    147.81 o
   0  -2  13      128.66      160.92     73.89 o
   1  -2  13       73.67      -13.24     66.36 o
   2  -2  13     2767.66     2569.07    153.84 o
   3  -2  13      364.36      398.94     91.55 o
  -6  -1  13      948.18     1178.29    290.02 o
  -5  -1  13     1920.69     2731.11    313.27 o
  -4  -1  13     1364.67     1565.50    251.09 o
  -3  -1  13      118.06       19.80     69.08 o
  -2  -1  13     1026.39     1164.77    167.24 o
  -1  -1  13     4067.83     3909.75    200.85 o
   0  -1  13      560.10      629.07    114.04 o
   1  -1  13       10.66      100.40     75.94 o
   2  -1  13     3462.10     3295.49    171.37 o
   3  -1  13     1219.92     1309.66    124.31 o
  -6   0  13      950.68     1108.09    258.99 o
  -5   0  13     3366.99     4018.79    330.00 o
  -4   0  13     1855.27     1761.07    126.69 o
  -3   0  13      206.64      165.82     80.06 o
  -2   0  13     1228.74     1267.38    153.84 o
  -1   0  13     5853.54     5768.45    213.18 o
   0   0  13      911.93      913.14    110.23 o
   1   0  13       51.40      149.49     72.89 o
   2   0  13     4319.27     4163.31    188.78 o
  -6   1  13      934.96     1424.91    259.36 o
  -5   1  13     3577.26     4360.91    340.32 o
  -4   1  13     2102.74     2331.05    203.15 o
  -3   1  13      219.52      207.35     85.32 o
  -2   1  13     1486.24     1697.45    224.04 o
  -1   1  13     4762.75     4519.95    241.73 o
   0   1  13      806.90      935.98    108.25 o
   1   1  13      120.17      171.38    114.45 o
   2   1  13     2749.49     3058.44    161.29 o
  -6   2  13      919.69     1548.47    247.24 o
  -5   2  13     1363.09     1537.84    149.14 o
  -4   2  13     2902.27     2721.73    291.39 o
  -3   2  13       18.06       92.88     73.93 o
  -2   2  13     1876.87     1930.57    136.86 o
  -1   2  13     2956.78     3137.73    161.41 o
   0   2  13      908.94     1006.35    108.56 o
   1   2  13        7.27      123.87     61.68 o
  -5   3  13      587.69      635.48    139.48 o
  -4   3  13     1469.55     2260.12    386.34 o
  -3   3  13       84.24      194.20     82.83 o
  -2   3  13      364.84      578.98    105.15 o
  -1   3  13     1013.37     1193.09    170.07 o
   0   3  13      661.27      744.45    153.16 o
  -5   4  13      677.85      619.96    144.70 o
  -4   4  13     1414.59     1705.04    190.53 o
  -3   4  13        2.36       63.24    114.42 o
  -2   4  13      111.55      153.90    120.20 o
  -1   4  13     1178.20     1032.41    174.17 o
  -3   5  13        6.20     -156.79    104.53 o
  -1 -11  14       22.28      -58.39    174.73 o
   0 -11  14      672.93     1041.18    234.99 o
   1 -11  14      270.90      199.29    211.17 o
   2 -11  14      393.77      438.51    201.66 o
  -2 -10  14      147.81      129.90    196.37 o
  -1 -10  14       19.43      -46.33    182.44 o
   0 -10  14     1525.59     1296.19    248.11 o
   1 -10  14      635.71      755.76    227.59 o
   2 -10  14      242.78      434.97    181.82 o
  -3  -9  14     1624.00     1736.01    288.09 o
  -2  -9  14       75.23      -28.91    198.24 o
  -1  -9  14       35.21      120.45    187.23 o
   0  -9  14     1250.88     1109.27    249.66 o
   1  -9  14     1021.50     1205.16    247.42 o
   2  -9  14      288.72      316.38    169.82 o
   3  -9  14      300.49      385.23     84.71 o
  -4  -8  14      634.63      604.48    255.76 o
  -3  -8  14     3478.53     3840.07    368.37 o
  -2  -8  14      446.01      763.97    230.07 o
  -1  -8  14       95.66      149.36    186.55 o
   0  -8  14     1639.26     1940.09    273.29 o
   1  -8  14     1637.73     1585.34    255.82 o
   2  -8  14     1016.23     1077.58    106.98 o
   3  -8  14      401.11      442.20     92.29 o
  -4  -7  14      476.18      667.34    257.31 o
  -3  -7  14     2883.28     2832.47    328.76 o
  -2  -7  14      985.00      901.46    227.40 o
  -1  -7  14        3.71       54.41    168.76 o
   0  -7  14     3208.00     3347.78    319.80 o
   1  -7  14     1803.99     1855.46    255.20 o
   2  -7  14      780.83      863.54    107.06 o
   3  -7  14      475.52      426.63     94.41 o
  -5  -6  14        6.81       85.56    238.28 o
  -4  -6  14      117.95      256.56    232.69 o
  -3  -6  14     2493.70     2239.56    302.83 o
  -2  -6  14      889.83      717.52    215.65 o
  -1  -6  14        1.84       90.41    153.03 o
   0  -6  14     1997.15     2059.79    266.82 o
   1  -6  14      545.35      553.86     60.89 o
   2  -6  14     1061.19     1130.88     82.79 o
   3  -6  14       73.99       36.09     55.10 o
  -5  -5  14        6.81      -33.64    223.86 o
  -4  -5  14      112.00      124.86    220.93 o
  -3  -5  14     1621.65     1864.23    292.94 o
  -2  -5  14      870.02      955.25    217.82 o
  -1  -5  14        1.58      -96.26    130.46 o
   0  -5  14     1442.30     1497.48    222.99 o
   1  -5  14      416.05      445.17     64.88 o
   2  -5  14     1460.90     1590.84     95.43 o
   3  -5  14      248.49      263.12    107.01 o
  -5  -4  14       23.87      -24.25    244.00 o
  -4  -4  14      101.94       39.86    211.86 o
  -3  -4  14     1120.75     1365.34    245.87 o
  -2  -4  14      707.85      739.78    194.44 o
  -1  -4  14       46.76       63.73     58.13 o
   0  -4  14      994.02     1100.27    109.45 o
   1  -4  14      429.26      318.21     88.00 o
   2  -4  14     1177.86     1144.36     97.66 o
   3  -4  14      295.90      356.99     69.12 o
  -5  -3  14       68.20      -65.73    232.75 o
  -4  -3  14      181.35      139.10    193.26 o
  -3  -3  14     2205.77     2532.07    283.43 o
  -2  -3  14     1046.66     1187.44    213.04 o
  -1  -3  14      103.07      116.80     71.65 o
   0  -3  14     2010.25     2020.16    139.29 o
   1  -3  14      748.07      787.14    104.95 o
   2  -3  14      768.40      979.78    114.61 o
   3  -3  14       83.06      145.31     64.76 o
  -5  -2  14       37.64      120.70    237.29 o
  -4  -2  14      622.26     1072.34    230.39 o
  -3  -2  14     2525.02     2744.05    286.16 o
  -2  -2  14     1060.95     1045.35    108.02 o
  -1  -2  14      154.20       91.65     74.76 o
   0  -2  14     2806.89     2566.58    152.30 o
   1  -2  14     1599.10     1885.24    140.07 o
   2  -2  14      884.25      932.15    165.81 o
  -5  -1  14       50.48      126.35    210.30 o
  -4  -1  14      519.46      807.13    212.73 o
  -3  -1  14     3295.79     3439.84    163.61 o
  -2  -1  14     1550.29     1694.81    129.75 o
  -1  -1  14      191.75      215.22     84.21 o
   0  -1  14     2013.61     2227.60    146.21 o
   1  -1  14     2870.94     2740.64    155.35 o
   2  -1  14     1549.65     1661.15    137.36 o
  -5   0  14       55.92       71.26    175.11 o
  -4   0  14      348.06      586.82    180.95 o
  -3   0  14     3461.77     3497.98    165.95 o
  -2   0  14     1524.27     1614.05    132.00 o
  -1   0  14      123.05      105.87     95.92 o
   0   0  14     1530.50     1824.15    136.83 o
   1   0  14     2396.74     2318.62    285.48 o
  -5   1  14      110.24      121.57    161.80 o
  -4   1  14      140.55      379.91     92.43 o
  -3   1  14     4118.32     4141.11    183.14 o
  -2   1  14     1354.01     1590.56    128.61 o
  -1   1  14       83.60      169.83     80.22 o
   0   1  14     1031.87     1126.23    124.61 o
   1   1  14     1391.85     1700.05    131.03 o
  -4   2  14        8.29      113.17    114.73 o
  -3   2  14     2099.96     2240.03    140.44 o
  -2   2  14      550.99      680.64     94.84 o
  -1   2  14       62.06      195.76     92.37 o
   0   2  14      517.38      818.51    186.61 o
  -3   3  14      806.79      799.54    151.85 o
  -2   3  14      768.03      861.85    155.02 o
  -2  -9  15     1084.48      988.58    250.60 o
  -1  -9  15      944.54      900.53    236.91 o
   0  -9  15     1628.46     1089.56    239.46 o
   1  -9  15       96.11      283.49    200.41 o
  -2  -8  15      821.75      920.86    244.94 o
  -1  -8  15     1714.67     2177.94    299.04 o
   0  -8  15     1413.61     1475.96    256.00 o
   1  -8  15      292.39      249.04    171.06 o
   2  -8  15      565.53      530.42    189.28 o
  -3  -7  15      355.55      228.64    218.45 o
  -2  -7  15      208.38      129.40    185.30 o
  -1  -7  15     1264.42     1692.98    264.15 o
   0  -7  15     1547.99     1978.46    273.66 o
   1  -7  15       23.05     -125.36    127.78 o
   2  -7  15       80.31      129.00     78.71 o
  -3  -6  15      215.35      476.13    225.60 o
  -2  -6  15      267.28      261.04    195.13 o
  -1  -6  15      652.20      721.19    206.76 o
   0  -6  15     1616.45     1859.07    257.50 o
   1  -6  15        3.67      -14.46     51.29 o
   2  -6  15      302.05      369.58     76.25 o
  -4  -5  15      458.35      746.87    250.60 o
  -3  -5  15      296.02      102.35    211.61 o
  -2  -5  15      265.28      406.61    196.43 o
  -1  -5  15      475.70      507.04    184.12 o
   0  -5  15     1445.93     1923.05    259.67 o
   1  -5  15        7.93      -60.40     48.01 o
   2  -5  15      360.04      418.52     69.61 o
  -4  -4  15     1029.09     1309.38    266.39 o
  -3  -4  15      334.01      316.38    196.93 o
  -2  -4  15      631.87      586.01    196.75 o
  -1  -4  15      666.03      644.33    182.69 o
   0  -4  15     1539.52     1781.90    274.72 o
   1  -4  15        3.13       46.06     72.13 o
  -4  -3  15     1009.45      906.68    250.72 o
  -3  -3  15      355.09      374.52    188.04 o
  -2  -3  15      645.99      638.55    185.68 o
  -1  -3  15     1273.68     1329.23    259.64 o
   0  -3  15     2211.30     2362.57    149.33 o
   1  -3  15        2.35       12.78     69.34 o
  -4  -2  15     1307.13     1748.82    265.39 o
  -3  -2  15      922.72     1012.33    210.36 o
  -2  -2  15      568.24      543.23    167.33 o
  -1  -2  15     1869.47     1899.54    136.25 o
   0  -2  15     3035.06     2751.97    183.78 o
   1  -2  15       31.34       28.60     71.51 o
  -4  -1  15     1587.82     1776.18    242.08 o
  -3  -1  15     1128.21     1237.68    214.47 o
  -2  -1  15     1097.37     1269.06    119.88 o
  -1  -1  15     1674.96     1738.73    171.93 o
   0  -1  15     2204.01     2328.52    146.70 o
  -4   0  15     1297.66     1348.92    219.19 o
  -3   0  15      865.17      961.30    206.97 o
  -2   0  15      619.97      479.44     95.43 o
  -1   0  15     1072.93     1144.11    117.90 o
  -1  -6  16      158.94       46.89    174.73 o
  -2  -5  16     1229.74     1330.21    258.99 o
  -1  -5  16      175.75      100.30    156.08 o
  -2  -4  16     1859.69     1713.50    251.78 o
  -1  -4  16       80.35       50.62    136.06 o
 
